# Supplementary material for: SS‐31 does not prevent or reduce muscle atrophy 7 days after a 65 kdyne contusion spinal cord injury in young male mice
Source: Physiol Rep. 2022 May 25;10(10):e15266. doi: 10.14814/phy2.15266 (PMC9131615; doi:10.14814/phy2.15266)
Supplement: Supplementary file 3 — Table S1 [file PHY2-10-e15266-s006.xlsx]

## Sheet: Sheet1
Molecule	Catalog #	Company
ELISA
Glucose	EIAGLUC	Invitrogen
Triglycerides	E10010303	Cayman
Insulin	IMMINS	Invitrogen
Protein carbonylation	STA-310	Cell BioLabs
Antibodies			Verification studies
Total Drp1	5391	Cell Signaling	https://pubmed.ncbi.nlm.nih.gov/29700304/
S616 Drp1	4494	Cell Signaling	https://pubmed.ncbi.nlm.nih.gov/29953931/
S637 Drp1	6319	Cell Signaling	https://pubmed.ncbi.nlm.nih.gov/31533986/
Total FAK	13009	Cell Signaling	https://pubmed.ncbi.nlm.nih.gov/27376575/
Y397 FAK	8556	Cell Signaling	https://pubmed.ncbi.nlm.nih.gov/27376575/
MCU	14997	Cell Signaling	https://pubmed.ncbi.nlm.nih.gov/31042465/
Mfn2	9482	Cell Signaling	https://pubmed.ncbi.nlm.nih.gov/31358769/
p65 NFkB	3033	Cell Signaling	https://pubmed.ncbi.nlm.nih.gov/32286300/
OPA1	80471	Cell Signaling	Verified directy using OPA-/- mice by manufacturer
OXPHOS Cocktail	ab110413	abcam	https://pubmed.ncbi.nlm.nih.gov/25116175/
TaqmanGene expression assays
18Sr	Hs9999901	Thermo
B2M	Mm00437762	Thermo
Fbox32	Mm00499523	Thermo
Illb	Mm00434228	Thermo
Il6	Mm00446190	Thermo
IL1rap	Mm00492638	Thermo
IL6ST	Mm00439665	Thermo
Myh7	Mm00600555	Thermo
Mul1	Mm00503326	Thermo
Nfkb1a	Mm00477798	Thermo
Pparcg1	Mm01208835	Thermo
Ptk2	Mm00433209	Thermo
Park2	Mm01323528	Thermo
Tnf	Mm00443258	Thermo
Tnfrsf12a (Fn14)	Mm01302476	Thermo
Trim63	Mm01185221	Thermo
