# Supplementary material for: SS‐31 does not prevent or reduce muscle atrophy 7 days after a 65 kdyne contusion spinal cord injury in young male mice
Source: Physiol Rep. 2022 May 25;10(10):e15266. doi: 10.14814/phy2.15266 (PMC9131615; doi:10.14814/phy2.15266)
Supplement: Supplementary file 4 — Table S2 [file PHY2-10-e15266-s001.xlsx]

## Sheet: Body mass (abs)
								Multiple comparison
Table Analyzed	Body Mass
								Within each row, compare columns (simple effects within rows)
Two-way RM ANOVA	Matching: Stacked
Assume sphericity?	No							Number of families	8
Alpha	0.05							Number of comparisons per family	3
								Alpha	0.05
Source of Variation	% of total variation	P value	P value summary	Significant?	Geisser-Greenhouse's epsilon
Time x Surgery/Drug	4.379	<0.0001	****	Yes				Tukey's multiple comparisons test	Mean Diff.	95.00% CI of diff.	Significant?	Summary	Adjusted P Value
Time	14.54	<0.0001	****	Yes	0.4148
Surgery/Drug	48.63	<0.0001	****	Yes				Pre
Subject	23.48	<0.0001	****	Yes				Sham vs. SCI+VEH	0.375	-1.323 to 2.073	No	ns	0.8357
								Sham vs. SCI+SS-31	1.153	-0.2400 to 2.546	No	ns	0.1119
ANOVA table	SS	DF	MS	F (DFn, DFd)	P value			SCI+VEH vs. SCI+SS-31	0.7778	-0.7853 to 2.341	No	ns	0.4158
Time x Surgery/Drug	40.79	14	2.914	F (14, 161) = 6.219	P<0.0001
Time	135.5	7	19.35	F (2.904, 66.79) = 41.31	P<0.0001			1 d
Surgery/Drug	453	2	226.5	F (2, 23) = 23.81	P<0.0001			Sham vs. SCI+VEH	2.426	0.7411 to 4.112	Yes	**	0.0053
Subject	218.7	23	9.51	F (23, 161) = 20.30	P<0.0001			Sham vs. SCI+SS-31	3.215	1.688 to 4.743	Yes	***	0.0003
Residual	75.42	161	0.4685					SCI+VEH vs. SCI+SS-31	0.7889	-0.6287 to 2.206	No	ns	0.3431
Data summary								2 d
Number of columns (Surgery/Drug)	3							Sham vs. SCI+VEH	2.908	1.060 to 4.756	Yes	**	0.0027
Number of rows (Time)	8							Sham vs. SCI+SS-31	3.775	2.002 to 5.548	Yes	***	0.0002
Number of subjects (Subject)	26							SCI+VEH vs. SCI+SS-31	0.8667	-0.7830 to 2.516	No	ns	0.386
Number of missing values	0
								3 d
								Sham vs. SCI+VEH	3.275	1.658 to 4.892	Yes	***	0.0003
								Sham vs. SCI+SS-31	4.097	2.555 to 5.640	Yes	****	<0.0001
								SCI+VEH vs. SCI+SS-31	0.8222	-0.8305 to 2.475	No	ns	0.4238
								4 d
								Sham vs. SCI+VEH	3.579	1.947 to 5.212	Yes	***	0.0002
								Sham vs. SCI+SS-31	4.013	2.211 to 5.814	Yes	***	0.0001
								SCI+VEH vs. SCI+SS-31	0.4333	-1.112 to 1.979	No	ns	0.7505
								5 d
								Sham vs. SCI+VEH	3.247	1.749 to 4.745	Yes	***	0.0002
								Sham vs. SCI+SS-31	3.803	2.191 to 5.414	Yes	****	<0.0001
								SCI+VEH vs. SCI+SS-31	0.5556	-0.9398 to 2.051	No	ns	0.6111
								6 d
								Sham vs. SCI+VEH	3.146	2.002 to 4.290	Yes	****	<0.0001
								Sham vs. SCI+SS-31	3.779	2.241 to 5.317	Yes	****	<0.0001
								SCI+VEH vs. SCI+SS-31	0.6333	-0.9713 to 2.238	No	ns	0.5693
								7 d
								Sham vs. SCI+VEH	3.589	2.353 to 4.825	Yes	****	<0.0001
								Sham vs. SCI+SS-31	3.911	2.224 to 5.598	Yes	****	<0.0001
								SCI+VEH vs. SCI+SS-31	0.3222	-1.344 to 1.988	No	ns	0.8679
								Test details	Mean 1	Mean 2	Mean Diff.	SE of diff.	N1	N2	q	DF
								Pre
								Sham vs. SCI+VEH	23.38	23	0.375	0.6529	8	9	0.8122	14.83
								Sham vs. SCI+SS-31	23.38	22.22	1.153	0.5304	8	9	3.074	13.6
								SCI+VEH vs. SCI+SS-31	23	22.22	0.7778	0.5958	9	9	1.846	13.71
								1 d
								Sham vs. SCI+VEH	23.44	21.01	2.426	0.6472	8	9	5.302	14.66
								Sham vs. SCI+SS-31	23.44	20.22	3.215	0.5762	8	9	7.891	12.61
								SCI+VEH vs. SCI+SS-31	21.01	20.22	0.7889	0.5447	9	9	2.048	14.74
								2 d
								Sham vs. SCI+VEH	23.08	20.17	2.908	0.7093	8	9	5.798	14.59
								Sham vs. SCI+SS-31	23.08	19.3	3.775	0.6773	8	9	7.882	13.94
								SCI+VEH vs. SCI+SS-31	20.17	19.3	0.8667	0.6386	9	9	1.919	15.81
								3 d
								Sham vs. SCI+VEH	22.98	19.7	3.275	0.622	8	9	7.446	14.9
								Sham vs. SCI+SS-31	22.98	18.88	4.097	0.5938	8	9	9.758	15
								SCI+VEH vs. SCI+SS-31	19.7	18.88	0.8222	0.64	9	9	1.817	15.89
								4 d
								Sham vs. SCI+VEH	22.71	19.13	3.579	0.618	8	9	8.191	12.95
								Sham vs. SCI+SS-31	22.71	18.7	4.013	0.6926	8	9	8.194	14.76
								SCI+VEH vs. SCI+SS-31	19.13	18.7	0.4333	0.5944	9	9	1.031	14.86
								5 d
								Sham vs. SCI+VEH	22.73	19.48	3.247	0.5738	8	9	8.003	14.3
								Sham vs. SCI+SS-31	22.73	18.92	3.803	0.6201	8	9	8.672	14.96
								SCI+VEH vs. SCI+SS-31	19.48	18.92	0.5556	0.578	9	9	1.359	15.57
								6 d
								Sham vs. SCI+VEH	23.01	19.87	3.146	0.4392	8	9	10.13	14.65
								Sham vs. SCI+SS-31	23.01	19.23	3.779	0.5775	8	9	9.255	12.16
								SCI+VEH vs. SCI+SS-31	19.87	19.23	0.6333	0.6133	9	9	1.46	14.04
								7 d
								Sham vs. SCI+VEH	23.7	20.11	3.589	0.4753	8	9	10.68	14.8
								Sham vs. SCI+SS-31	23.7	19.79	3.911	0.6408	8	9	8.631	13.31
								SCI+VEH vs. SCI+SS-31	20.11	19.79	0.3222	0.632	9	9	0.721	13.18

## Sheet: Body mass (rel)
								Multiple comparison
								Within each row, compare columns (simple effects within rows)
Table Analyzed	Body Mass (% Change)
								Number of families	8
Two-way RM ANOVA	Matching: Stacked							Number of comparisons per family	3
Assume sphericity?	No							Alpha	0.05
Alpha	0.05
								Tukey's multiple comparisons test	Mean Diff.	95.00% CI of diff.	Significant?	Summary	Adjusted P Value
Source of Variation	% of total variation	P value	P value summary	Significant?	Geisser-Greenhouse's epsilon
Time x Intervention	7.606	<0.0001	****	Yes				Pre
Time	24.05	<0.0001	****	Yes	0.3774			Sham vs. SCI+VEH	0
Intervention	46.42	<0.0001	****	Yes				Sham vs. SCI+SS-31	0
Mouse	6.876	<0.0001	****	Yes				SCI+VEH vs. SCI+SS-31	0
ANOVA table	SS	DF	MS	F (DFn, DFd)	P value			1 d
Time x Intervention	829	14	59.21	F (14, 161) = 6.430	P<0.0001			Sham vs. SCI+VEH	8.827	5.062 to 12.59	Yes	****	<0.0001
Time	2621	7	374.4	F (2.642, 60.76) = 40.66	P<0.0001			Sham vs. SCI+SS-31	9.157	4.451 to 13.86	Yes	***	0.0004
Intervention	5059	2	2529	F (2, 23) = 77.63	P<0.0001			SCI+VEH vs. SCI+SS-31	0.33	-4.259 to 4.919	No	ns	0.9807
Mouse	749.4	23	32.58	F (23, 161) = 3.538	P<0.0001
Residual	1483	161	9.209					2 d
								Sham vs. SCI+VEH	10.97	6.349 to 15.59	Yes	****	<0.0001
Data summary								Sham vs. SCI+SS-31	11.84	6.860 to 16.82	Yes	****	<0.0001
Number of columns (Intervention)	3							SCI+VEH vs. SCI+SS-31	0.87	-3.689 to 5.429	No	ns	0.8752
Number of rows (Time)	8
Number of subjects (Mouse)	26							3 d
Number of missing values	0							Sham vs. SCI+VEH	12.62	8.412 to 16.83	Yes	****	<0.0001
								Sham vs. SCI+SS-31	13.41	9.228 to 17.59	Yes	****	<0.0001
								SCI+VEH vs. SCI+SS-31	0.7856	-3.660 to 5.231	No	ns	0.8925
								4 d
								Sham vs. SCI+VEH	13.91	9.308 to 18.51	Yes	****	<0.0001
								Sham vs. SCI+SS-31	13.08	7.672 to 18.49	Yes	****	<0.0001
								SCI+VEH vs. SCI+SS-31	-0.8289	-5.856 to 4.198	No	ns	0.9037
								5 d
								Sham vs. SCI+VEH	12.43	9.012 to 15.85	Yes	****	<0.0001
								Sham vs. SCI+SS-31	12.11	8.334 to 15.88	Yes	****	<0.0001
								SCI+VEH vs. SCI+SS-31	-0.3222	-4.531 to 3.887	No	ns	0.9787
								6 d
								Sham vs. SCI+VEH	12.57	8.755 to 16.39	Yes	****	<0.0001
								Sham vs. SCI+SS-31	12.56	7.329 to 17.79	Yes	****	<0.0001
								SCI+VEH vs. SCI+SS-31	-0.01556	-5.125 to 5.093	No	ns	>0.9999
								7 d
								Sham vs. SCI+VEH	14.44	10.21 to 18.67	Yes	****	<0.0001
								Sham vs. SCI+SS-31	13.02	7.297 to 18.75	Yes	***	0.0001
								SCI+VEH vs. SCI+SS-31	-1.42	-7.156 to 4.316	No	ns	0.795
								Test details	Mean 1	Mean 2	Mean Diff.	SE of diff.	N1	N2	q	DF
								Pre
								Sham vs. SCI+VEH	0	0	0	0	8	9
								Sham vs. SCI+SS-31	0	0	0	0	8	9
								SCI+VEH vs. SCI+SS-31	0	0	0	0	9	9
								1 d
								Sham vs. SCI+VEH	0.235	-8.592	8.827	1.446	8	9	8.632	14.68
								Sham vs. SCI+SS-31	0.235	-8.922	9.157	1.801	8	9	7.191	14.2
								SCI+VEH vs. SCI+SS-31	-8.592	-8.922	0.33	1.754	9	9	0.2661	14.03
								2 d
								Sham vs. SCI+VEH	-1.321	-12.29	10.97	1.768	8	9	8.777	14.12
								Sham vs. SCI+SS-31	-1.321	-13.16	11.84	1.917	8	9	8.737	14.92
								SCI+VEH vs. SCI+SS-31	-12.29	-13.16	0.87	1.761	9	9	0.6985	15.51
								3 d
								Sham vs. SCI+VEH	-1.683	-14.31	12.62	1.62	8	9	11.02	14.91
								Sham vs. SCI+SS-31	-1.683	-15.09	13.41	1.609	8	9	11.79	14.94
								SCI+VEH vs. SCI+SS-31	-14.31	-15.09	0.7856	1.723	9	9	0.6449	16
								4 d
								Sham vs. SCI+VEH	-2.794	-16.7	13.91	1.759	8	9	11.19	14
								Sham vs. SCI+SS-31	-2.794	-15.88	13.08	2.081	8	9	8.889	14.91
								SCI+VEH vs. SCI+SS-31	-16.7	-15.88	-0.8289	1.927	9	9	0.6084	14.4
								5 d
								Sham vs. SCI+VEH	-2.791	-15.22	12.43	1.304	8	9	13.48	13.8
								Sham vs. SCI+SS-31	-2.791	-14.9	12.11	1.428	8	9	11.99	12.92
								SCI+VEH vs. SCI+SS-31	-15.22	-14.9	-0.3222	1.629	9	9	0.2798	15.74
								6 d
								Sham vs. SCI+VEH	-0.94	-13.51	12.57	1.466	8	9	12.13	14.6
								Sham vs. SCI+SS-31	-0.94	-13.5	12.56	1.989	8	9	8.929	13.47
								SCI+VEH vs. SCI+SS-31	-13.51	-13.5	-0.01556	1.934	9	9	0.01137	12.97
								7 d
								Sham vs. SCI+VEH	2.023	-12.42	14.44	1.628	8	9	12.54	14.96
								Sham vs. SCI+SS-31	2.023	-11	13.02	2.171	8	9	8.484	13.09
								SCI+VEH vs. SCI+SS-31	-12.42	-11	-1.42	2.182	9	9	0.9204	13.47

## Sheet: Soleus
							Multiple comparison
Table Analyzed	Soleus						Number of families	1
Data sets analyzed	A-C						Number of comparisons per family	3
							Alpha	0.05
ANOVA summary
F	42.97						Tukey's multiple comparisons test	Mean Diff.	95.00% CI of diff.	Significant?	Summary	Adjusted P Value
P value	<0.0001						Sham vs. SCI+VEH	0.009047	0.006385 to 0.01171	Yes	****	<0.0001	A-B
P value summary	****						Sham vs. SCI+SS-31	0.008103	0.005441 to 0.01076	Yes	****	<0.0001	A-C
Significant diff. among means (P < 0.05)?	Yes						SCI+VEH vs. SCI+SS-31	-0.0009444	-0.003527 to 0.001638	No	ns	0.636	B-C
R squared	0.7889
							Test details	Mean 1	Mean 2	Mean Diff.	SE of diff.	n1	n2	q	DF
Brown-Forsythe test							Sham vs. SCI+VEH	0.03043	0.02138	0.009047	0.001063	8	9	12.04	23
F (DFn, DFd)	0.5849 (2, 23)						Sham vs. SCI+SS-31	0.03043	0.02232	0.008103	0.001063	8	9	10.78	23
P value	0.5652						SCI+VEH vs. SCI+SS-31	0.02138	0.02232	-0.0009444	0.001031	9	9	1.295	23
P value summary	ns
Are SDs significantly different (P < 0.05)?	No
Bartlett's test
Bartlett's statistic (corrected)	0.9621
P value	0.6181
P value summary	ns
Are SDs significantly different (P < 0.05)?	No
ANOVA table	SS	DF	MS	F (DFn, DFd)	P value
Treatment (between columns)	0.0004113	2	0.0002056	F (2, 23) = 42.97	P<0.0001
Residual (within columns)	0.0001101	23	4.785e-06
Total	0.0005213	25
Data summary
Number of treatments (columns)	3
Number of values (total)	26

## Sheet: Plantaris
								Multiple comparison
Table Analyzed	Plantaris							Number of families	1
Data sets analyzed	A-C							Number of comparisons per family	3
								Alpha	0.05
ANOVA summary
F	3.518							Tukey's multiple comparisons test	Mean Diff.	95.00% CI of diff.	Significant?	Summary	Adjusted P Value
P value	0.0464							Sham vs. SCI+VEH	0.007454	-2.476e-005 to 0.01493	No	ns	0.0509	A-B
P value summary	*							Sham vs. SCI+SS-31	0.006221	-0.001258 to 0.01370	No	ns	0.1156	A-C
Significant diff. among means (P < 0.05)?	Yes							SCI+VEH vs. SCI+SS-31	-0.001233	-0.008489 to 0.006022	No	ns	0.9053	B-C
R squared	0.2343
								Test details	Mean 1	Mean 2	Mean Diff.	SE of diff.	n1	n2	q	DF
Brown-Forsythe test								Sham vs. SCI+VEH	0.04859	0.04113	0.007454	0.002986	8	9	3.53	23
F (DFn, DFd)	1.835 (2, 23)							Sham vs. SCI+SS-31	0.04859	0.04237	0.006221	0.002986	8	9	2.946	23
P value	0.1822							SCI+VEH vs. SCI+SS-31	0.04113	0.04237	-0.001233	0.002897	9	9	0.602	23
P value summary	ns
Are SDs significantly different (P < 0.05)?	No
Bartlett's test
Bartlett's statistic (corrected)	4.292
P value	0.1169
P value summary	ns
Are SDs significantly different (P < 0.05)?	No
ANOVA table	SS	DF	MS	F (DFn, DFd)	P value
Treatment (between columns)	0.0002658	2	0.0001329	F (2, 23) = 3.518	P=0.0464
Residual (within columns)	0.0008688	23	3.777e-05
Total	0.001135	25
Data summary
Number of treatments (columns)	3
Number of values (total)	26

## Sheet: Gastroc
							Multiple comparison
Table Analyzed	Gastrocnemius						Number of families	1
Data sets analyzed	A-C						Number of comparisons per family	3
							Alpha	0.05
ANOVA summary
F	23.76						Tukey's multiple comparisons test	Mean Diff.	95.00% CI of diff.	Significant?	Summary	Adjusted P Value
P value	<0.0001						Sham vs. SCI+VEH	0.09232	0.05578 to 0.1289	Yes	****	<0.0001	A-B
P value summary	****						Sham vs. SCI+SS-31	0.08273	0.04620 to 0.1193	Yes	****	<0.0001	A-C
Significant diff. among means (P < 0.05)?	Yes						SCI+VEH vs. SCI+SS-31	-0.009589	-0.04503 to 0.02586	No	ns	0.7787	B-C
R squared	0.6739
							Test details	Mean 1	Mean 2	Mean Diff.	SE of diff.	n1	n2	q	DF
Brown-Forsythe test							Sham vs. SCI+VEH	0.5072	0.4149	0.09232	0.01459	8	9	8.949	23
F (DFn, DFd)	2.193 (2, 23)						Sham vs. SCI+SS-31	0.5072	0.4244	0.08273	0.01459	8	9	8.02	23
P value	0.1343						SCI+VEH vs. SCI+SS-31	0.4149	0.4244	-0.009589	0.01415	9	9	0.9581	23
P value summary	ns
Are SDs significantly different (P < 0.05)?	No
Bartlett's test
Bartlett's statistic (corrected)	6.696
P value	0.0351
P value summary	*
Are SDs significantly different (P < 0.05)?	Yes
ANOVA table	SS	DF	MS	F (DFn, DFd)	P value
Treatment (between columns)	0.04284	2	0.02142	F (2, 23) = 23.76	P<0.0001
Residual (within columns)	0.02073	23	0.0009014
Total	0.06357	25
Data summary
Number of treatments (columns)	3
Number of values (total)	26

## Sheet: TA
								Multiple comparison
Table Analyzed	TA							Number of families	1
Data sets analyzed	A-C							Number of comparisons per family	3
								Alpha	0.05
ANOVA summary
F	22.95							Tukey's multiple comparisons test	Mean Diff.	95.00% CI of diff.	Significant?	Summary	Adjusted P Value
P value	<0.0001							Sham vs. SCI+VEH	0.03592	0.02147 to 0.05036	Yes	****	<0.0001	A-B
P value summary	****							Sham vs. SCI+SS-31	0.03207	0.01763 to 0.04651	Yes	****	<0.0001	A-C
Significant diff. among means (P < 0.05)?	Yes							SCI+VEH vs. SCI+SS-31	-0.003844	-0.01786 to 0.01017	No	ns	0.7733	B-C
R squared	0.6662
								Test details	Mean 1	Mean 2	Mean Diff.	SE of diff.	n1	n2	q	DF
Brown-Forsythe test								Sham vs. SCI+VEH	0.175	0.1391	0.03592	0.005767	8	9	8.807	23
F (DFn, DFd)	0.5351 (2, 23)							Sham vs. SCI+SS-31	0.175	0.143	0.03207	0.005767	8	9	7.864	23
P value	0.5927							SCI+VEH vs. SCI+SS-31	0.1391	0.143	-0.003844	0.005595	9	9	0.9717	23
P value summary	ns
Are SDs significantly different (P < 0.05)?	No
Bartlett's test
Bartlett's statistic (corrected)	1.195
P value	0.5503
P value summary	ns
Are SDs significantly different (P < 0.05)?	No
ANOVA table	SS	DF	MS	F (DFn, DFd)	P value
Treatment (between columns)	0.006466	2	0.003233	F (2, 23) = 22.95	P<0.0001
Residual (within columns)	0.00324	23	0.0001409
Total	0.009707	25
Data summary
Number of treatments (columns)	3
Number of values (total)	26

## Sheet: EDL
							Multiple comparison
Table Analyzed	EDL						Number of families	1
Data sets analyzed	A-C						Number of comparisons per family	3
							Alpha	0.05
ANOVA summary
F	8.527						Tukey's multiple comparisons test	Mean Diff.	95.00% CI of diff.	Significant?	Summary	Adjusted P Value
P value	0.0017						Sham vs. SCI+VEH	0.007444	0.002921 to 0.01197	Yes	**	0.0012	A-B
P value summary	**						Sham vs. SCI+SS-31	0.004333	-0.0001899 to 0.008857	No	ns	0.0621	A-C
Significant diff. among means (P < 0.05)?	Yes						SCI+VEH vs. SCI+SS-31	-0.003111	-0.007499 to 0.001277	No	ns	0.2	B-C
R squared	0.4258
							Test details	Mean 1	Mean 2	Mean Diff.	SE of diff.	n1	n2	q	DF
Brown-Forsythe test							Sham vs. SCI+VEH	0.036	0.02856	0.007444	0.001806	8	9	5.829	23
F (DFn, DFd)	0.2736 (2, 23)						Sham vs. SCI+SS-31	0.036	0.03167	0.004333	0.001806	8	9	3.393	23
P value	0.7631						SCI+VEH vs. SCI+SS-31	0.02856	0.03167	-0.003111	0.001752	9	9	2.511	23
P value summary	ns
Are SDs significantly different (P < 0.05)?	No
Bartlett's test
Bartlett's statistic (corrected)	0.7312
P value	0.6938
P value summary	ns
Are SDs significantly different (P < 0.05)?	No
ANOVA table	SS	DF	MS	F (DFn, DFd)	P value
Treatment (between columns)	0.0002356	2	0.0001178	F (2, 23) = 8.527	P=0.0017
Residual (within columns)	0.0003178	23	1.382e-05
Total	0.0005534	25
Data summary
Number of treatments (columns)	3
Number of values (total)	26

## Sheet: Heart
								Multiple comparison
Table Analyzed	Heart							Number of families	1
Data sets analyzed	A-C							Number of comparisons per family	3
								Alpha	0.05
ANOVA summary
F	6.159							Tukey's multiple comparisons test	Mean Diff.	95.00% CI of diff.	Significant?	Summary	Adjusted P Value
P value	0.0072							Sham vs. SCI+VEH	0.04573	0.009693 to 0.08177	Yes	*	0.0112	A-B
P value summary	**							Sham vs. SCI+SS-31	0.0424	0.006360 to 0.07843	Yes	*	0.0191	A-C
Significant diff. among means (P < 0.05)?	Yes							SCI+VEH vs. SCI+SS-31	-0.003333	-0.03829 to 0.03163	No	ns	0.9691	B-C
R squared	0.3488
								Test details	Mean 1	Mean 2	Mean Diff.	SE of diff.	n1	n2	q	DF
Brown-Forsythe test								Sham vs. SCI+VEH	0.5137	0.4679	0.04573	0.01439	8	9	4.494	23
F (DFn, DFd)	1.418 (2, 23)							Sham vs. SCI+SS-31	0.5137	0.4713	0.0424	0.01439	8	9	4.167	23
P value	0.2626							SCI+VEH vs. SCI+SS-31	0.4679	0.4713	-0.003333	0.01396	9	9	0.3377	23
P value summary	ns
Are SDs significantly different (P < 0.05)?	No
Bartlett's test
Bartlett's statistic (corrected)	4.99
P value	0.0825
P value summary	ns
Are SDs significantly different (P < 0.05)?	No
ANOVA table	SS	DF	MS	F (DFn, DFd)	P value
Treatment (between columns)	0.0108	2	0.005402	F (2, 23) = 6.159	P=0.0072
Residual (within columns)	0.02017	23	0.000877
Total	0.03098	25
Data summary
Number of treatments (columns)	3
Number of values (total)	26

## Sheet: BMS
								Multiple comparison
Table Analyzed	BMS
Data sets analyzed	A-C							Number of families	1
								Number of comparisons per family	3
ANOVA summary								Alpha	0.05
F	170.7
P value	<0.0001							Tukey's multiple comparisons test	Mean Diff.	95.00% CI of diff.	Significant?	Summary	Adjusted P Value
P value summary	****							Sham vs. SCI+VEH	6.389	5.381 to 7.397	Yes	****	<0.0001	A-B
Significant diff. among means (P < 0.05)?	Yes							Sham vs. SCI+SS-31	6.611	5.603 to 7.619	Yes	****	<0.0001	A-C
R squared	0.9369							SCI+VEH vs. SCI+SS-31	0.2222	-0.7556 to 1.200	No	ns	0.8377	B-C
Brown-Forsythe test								Test details	Mean 1	Mean 2	Mean Diff.	SE of diff.	n1	n2	q	DF
F (DFn, DFd)	2.990 (2, 23)							Sham vs. SCI+VEH	9	2.611	6.389	0.4025	8	9	22.45	23
P value	0.0701							Sham vs. SCI+SS-31	9	2.389	6.611	0.4025	8	9	23.23	23
P value summary	ns							SCI+VEH vs. SCI+SS-31	2.611	2.389	0.2222	0.3904	9	9	0.8049	23
Are SDs significantly different (P < 0.05)?	No
Bartlett's test
Bartlett's statistic (corrected)
P value
P value summary
Are SDs significantly different (P < 0.05)?
ANOVA table	SS	DF	MS	F (DFn, DFd)	P value
Treatment (between columns)	234.2	2	117.1	F (2, 23) = 170.7	P<0.0001
Residual (within columns)	15.78	23	0.686
Total	250	25
Data summary
Number of treatments (columns)	3
Number of values (total)	26

## Sheet: Serum triglycerides
Table Analyzed	Serum triglycerides							Number of families	1
Data sets analyzed	A-C							Number of comparisons per family	3
								Alpha	0.05
ANOVA summary
F	2.42							Tukey's multiple comparisons test	Mean Diff.	95.00% CI of diff.	Significant?	Summary	Adjusted P Value
P value	0.1122							Sham vs. SCI+VEH	34.91	-8.639 to 78.46	No	ns	0.1325	A-B
P value summary	ns							Sham vs. SCI+SS-31	30.26	-12.06 to 72.58	No	ns	0.1942	A-C
Significant diff. among means (P < 0.05)?	No							SCI+VEH vs. SCI+SS-31	-4.651	-46.97 to 37.67	No	ns	0.9589	B-C
R squared	0.1803
								Test details	Mean 1	Mean 2	Mean Diff.	SE of diff.	n1	n2	q	DF
Brown-Forsythe test								Sham vs. SCI+VEH	89.18	54.27	34.91	17.34	8	8	2.848	22
F (DFn, DFd)	1.289 (2, 22)							Sham vs. SCI+SS-31	89.18	58.92	30.26	16.85	8	9	2.54	22
P value	0.2955							SCI+VEH vs. SCI+SS-31	54.27	58.92	-4.651	16.85	8	9	0.3904	22
P value summary	ns
Are SDs significantly different (P < 0.05)?	No
Bartlett's test
Bartlett's statistic (corrected)	3.836
P value	0.1469
P value summary	ns
Are SDs significantly different (P < 0.05)?	No
ANOVA table	SS	DF	MS	F (DFn, DFd)	P value
Treatment (between columns)	5819	2	2910	F (2, 22) = 2.420	P=0.1122
Residual (within columns)	26448	22	1202
Total	32267	24
Data summary
Number of treatments (columns)	3
Number of values (total)	25

[truncated: 43 more sheets: Serum glucose, Serum insulin, Protein carbonylation, Sol State 1, Sol State 2, Sol State 3, Sol State 4, Sol FCCP, Sol State 5, Sol RCR, Pla State 1, Pla State 2, Pla State 3, Pla State 4, Pla FCCP, Pla State 5, Pla RCR, tDrp1, pDrp1616, pDrp1637 …]
