# Supplementary material for: SS‐31 does not prevent or reduce muscle atrophy 7 days after a 65 kdyne contusion spinal cord injury in young male mice
Source: Physiol Rep. 2022 May 25;10(10):e15266. doi: 10.14814/phy2.15266 (PMC9131615; doi:10.14814/phy2.15266)
Supplement: Supplementary file 5 — Table S3 [file PHY2-10-e15266-s004.xlsx]

## Sheet: Sheet 1 - anova_posthoc
anova_posthoc
	f.value	p.value	-log10(p)	FDR
419275	10.667	0.00063528	3.197	0.31954
5276	8.0974	0.0024731	2.6068	0.48007
noradrenaline	7.8397	0.0028632	2.5431	0.48007
pantothenic acid	6.185	0.0077279	2.1119	0.69504
42525	5.8213	0.0097399	2.0114	0.69504
17651	5.3474	0.013272	1.8771	0.69504
379505	5.0754	0.015918	1.7981	0.69504
419281	5.0277	0.016439	1.7841	0.69504
161875	4.9469	0.017364	1.7604	0.69504
204696	4.8088	0.019082	1.7194	0.69504
102624	4.8083	0.019088	1.7192	0.69504
379248	4.7336	0.020093	1.697	0.69504
42446	4.6917	0.020684	1.6844	0.69504
350329	4.6846	0.020785	1.6823	0.69504
224193	4.5858	0.02226	1.6525	0.69504
97204	4.4805	0.023959	1.6205	0.69504
isothreonic acid	4.4392	0.024663	1.608	0.69504
374861	4.3672	0.025946	1.5859	0.69504
573	4.1443	0.030407	1.517	0.69504
379299	4.0375	0.032836	1.4837	0.69504
4983	4.0353	0.032888	1.483	0.69504
palmitoleic acid	4.021	0.03323	1.4785	0.69504
34181	3.9012	0.03625	1.4407	0.69504
377112	3.8651	0.037216	1.4293	0.69504
methionine sulfoxide	3.8364	0.038006	1.4201	0.69504
110573	3.7967	0.039129	1.4075	0.69504
allantoic acid	3.7936	0.039219	1.4065	0.69504
phenylalanine	3.7519	0.040441	1.3932	0.69504
377340	3.6844	0.042509	1.3715	0.69504
215648	3.673	0.04287	1.3678	0.69504
ribitol	3.6339	0.044129	1.3553	0.69504
41989	3.5537	0.046846	1.3293	0.69504
210272	3.5269	0.047794	1.3206	0.69504
130599	3.439	0.051058	1.2919	0.69504
uric acid	3.3562	0.054355	1.2648	0.69504
pseudo uridine	3.3196	0.055885	1.2527	0.69504
valine	3.3097	0.056307	1.2494	0.69504
378765	3.2924	0.057051	1.2437	0.69504
327540	3.1523	0.063505	1.1972	0.69504
133801	3.123	0.064958	1.1874	0.69504
parabanic acid	3.1104	0.065591	1.1832	0.69504
170069	3.1026	0.065989	1.1805	0.69504
168	3.095	0.066377	1.178	0.69504
327513	3.0807	0.067111	1.1732	0.69504
99868	3.0766	0.067327	1.1718	0.69504
103870	3.0726	0.067535	1.1705	0.69504
galactonic acid	3.0508	0.068685	1.1631	0.69504
1981	3.0252	0.070059	1.1545	0.69504
113523	3.0154	0.070598	1.1512	0.69504
328967	3.0091	0.070941	1.1491	0.69504
tartaric acid	3.0054	0.071148	1.1478	0.69504
378022	2.989	0.07206	1.1423	0.69504
106629	2.9338	0.07523	1.1236	0.69504
adenine	2.9294	0.075492	1.1221	0.69504
377130	2.9208	0.075998	1.1192	0.69504
2-aminobutyric acid	2.8963	0.077469	1.1109	0.69584
5990	2.861	0.079648	1.0988	0.69787
46292	2.8192	0.082314	1.0845	0.69787
2438	2.8069	0.083113	1.0803	0.69787
109392	2.7902	0.084219	1.0746	0.69787
4550	2.7617	0.08614	1.0648	0.69787
378124	2.7608	0.086197	1.0645	0.69787
myristic acid	2.7433	0.087407	1.0585	0.69787
356996	2.6977	0.090627	1.0427	0.71227
heptadecanoic acid	2.6457	0.094459	1.0248	0.71859
16561	2.629	0.095728	1.019	0.71859
367427	2.623	0.09619	1.0169	0.71859
367984	2.59	0.098767	1.0054	0.71859
87877	2.5815	0.099448	1.0024	0.71859
18345	2.5475	0.1022	0.99054	0.71859
170766	2.533	0.1034	0.9855	0.71859
321062	2.5217	0.10435	0.98152	0.71859
17537	2.5068	0.10561	0.97631	0.71859
419265	2.4995	0.10623	0.97375	0.71859
100080	2.483	0.10766	0.96794	0.71859
99867	2.4725	0.10857	0.96427	0.71859
378337	2.4237	0.11296	0.94709	0.72123
xylitol	2.3872	0.11637	0.93417	0.72123
palmitic acid	2.3815	0.11691	0.93215	0.72123
42424	2.3645	0.11854	0.92615	0.72123
3618	2.35	0.11996	0.92098	0.72123
377446	2.3474	0.12021	0.92006	0.72123
380302	2.3455	0.1204	0.91938	0.72123
360155	2.345	0.12044	0.91922	0.72123
117984	2.3186	0.12307	0.90985	0.72827
uracil	2.2817	0.12685	0.89671	0.74193
18488	2.1623	0.14	0.85389	0.77818
leucine	2.1595	0.14032	0.85287	0.77818
348839	2.1499	0.14144	0.84941	0.77818
2-monopalmitin	2.133	0.14344	0.84334	0.77818
glucose	2.1298	0.14382	0.84217	0.77818
zymosterol	2.1291	0.14391	0.84191	0.77818
malic acid	2.1246	0.14445	0.84029	0.77818
4-aminobutyric acid	2.1165	0.14543	0.83736	0.77818
4-hydroxybutyric acid	2.0943	0.14814	0.82933	0.77854
223063	2.0824	0.14962	0.82502	0.77854
glucose-1-phosphate	2.0683	0.15138	0.81992	0.77854
ribonic acid	2.0659	0.15168	0.81906	0.77854
glutathione	2.0293	0.15641	0.80575	0.78969
417904	2.0009	0.16018	0.79539	0.78969
125897	1.9979	0.16059	0.79429	0.78969
tryptophan	1.9922	0.16135	0.79223	0.78969
31563	1.9562	0.16632	0.77907	0.78969
1725	1.9554	0.16643	0.77877	0.78969
fumaric acid	1.9389	0.16876	0.77272	0.78969
209167	1.9354	0.16926	0.77144	0.78969
170841	1.9345	0.16939	0.77112	0.78969
377204	1.9334	0.16956	0.77069	0.78969
376624	1.9175	0.17184	0.76488	0.79298
xylose	1.8929	0.17545	0.75584	0.7989
161085	1.8873	0.1763	0.75375	0.7989
4746	1.8611	0.18025	0.74412	0.80784
104922	1.8456	0.18265	0.73837	0.80784
108145	1.8255	0.18579	0.73097	0.80784
328824	1.8159	0.18732	0.72741	0.80784
pinitol	1.815	0.18746	0.72708	0.80784
317456	1.8088	0.18847	0.72477	0.80784
citrulline	1.7725	0.1944	0.71131	0.80784
365471	1.7486	0.19841	0.70244	0.80784
111735	1.7415	0.19963	0.69977	0.80784
307	1.7108	0.20497	0.68831	0.80784
34017	1.702	0.20652	0.68503	0.80784
6405	1.6943	0.2079	0.68215	0.80784
104135	1.687	0.2092	0.67943	0.80784
41805	1.6859	0.20941	0.67901	0.80784
1805	1.6708	0.21215	0.67336	0.80784
87808	1.6694	0.21241	0.67282	0.80784
2039	1.6687	0.21253	0.67257	0.80784
103843	1.6459	0.21677	0.66401	0.80784
351271	1.6332	0.21915	0.65926	0.80784
103826	1.6246	0.2208	0.65601	0.80784
397569	1.6206	0.22155	0.65453	0.80784
squalene	1.5985	0.22585	0.64618	0.80784
myo-inositol	1.5917	0.22717	0.64364	0.80784
124870	1.5532	0.23491	0.6291	0.80784
cis-gondoic acid	1.551	0.23537	0.62824	0.80784
401140	1.5495	0.23567	0.6277	0.80784
inosine	1.5466	0.23627	0.62659	0.80784
uridine	1.5419	0.23724	0.62482	0.80784
110016	1.5261	0.24054	0.61881	0.80784
cholesterol	1.518	0.24224	0.61576	0.80784
xanthine	1.5167	0.24251	0.61526	0.80784
melibiose	1.5164	0.24258	0.61514	0.80784
104288	1.5143	0.24302	0.61436	0.80784
42913	1.5114	0.24365	0.61324	0.80784
366261	1.4932	0.24755	0.60633	0.80784
xylonolactone	1.4904	0.24816	0.60526	0.80784
oleamide	1.4848	0.24938	0.60314	0.80784
382600	1.4499	0.25713	0.58984	0.80784
lyxose	1.4439	0.2585	0.58754	0.80784
360142	1.4391	0.25958	0.58573	0.80784
cysteine	1.4359	0.26031	0.58451	0.80784
160	1.4333	0.26093	0.58348	0.80784
1-monopalmitin	1.4328	0.26102	0.58332	0.80784
18266	1.4327	0.26106	0.58326	0.80784
4797	1.432	0.26122	0.583	0.80784
8240	1.4315	0.26134	0.5828	0.80784
4536	1.3846	0.27235	0.56487	0.80784
380258	1.3696	0.276	0.55909	0.80784
31821	1.3622	0.27781	0.55626	0.80784
5900	1.3601	0.27833	0.55544	0.80784
lactamide	1.3567	0.27916	0.55415	0.80784
213180	1.3557	0.2794	0.55377	0.80784
cholesterone	1.3301	0.28583	0.54389	0.80784
asparagine	1.3293	0.28603	0.54359	0.80784
3199	1.3246	0.28724	0.54176	0.80784
2,5-dihydroxypyrazine	1.3196	0.28851	0.53983	0.80784
isoleucine	1.3195	0.28854	0.5398	0.80784
227158	1.317	0.28917	0.53884	0.80784
inositol-4-monophosphate	1.3068	0.29181	0.53489	0.80784
121384	1.2886	0.29658	0.52786	0.80784
351288	1.2735	0.30059	0.52202	0.80784
160572	1.2726	0.30083	0.52167	0.80784
376984	1.2725	0.30087	0.52162	0.80784
50367	1.2656	0.30273	0.51895	0.80784
372449	1.2637	0.30324	0.51821	0.80784
hypoxanthine	1.262	0.3037	0.51755	0.80784
33983	1.2613	0.30387	0.51731	0.80784
357286	1.2602	0.30418	0.51687	0.80784
4945	1.2583	0.30471	0.51611	0.80784
lysine	1.2576	0.30489	0.51585	0.80784
377747	1.2563	0.30524	0.51536	0.80784
13107	1.2548	0.30565	0.51478	0.80784
creatinine	1.2542	0.30582	0.51454	0.80784
succinic acid	1.2504	0.30684	0.51308	0.80784
391891	1.2473	0.3077	0.51187	0.80784
324264	1.2466	0.30789	0.51161	0.80784
5396	1.2449	0.30836	0.51094	0.80784
421505	1.2347	0.31119	0.50698	0.80784
triethanolamine	1.2267	0.31342	0.50387	0.80784
glycerol-3-galactoside	1.2168	0.31622	0.50001	0.80784
170728	1.2129	0.31733	0.49849	0.80784
413981	1.2033	0.32008	0.49474	0.80784
32153	1.2021	0.32042	0.49428	0.80784
tyrosine	1.1996	0.32113	0.49332	0.80784
indole-3-propionic acid	1.1991	0.32129	0.4931	0.80784
1708	1.1872	0.32475	0.48845	0.80784
42007	1.1856	0.32519	0.48786	0.80784
391855	1.1842	0.32561	0.4873	0.80784
356941	1.1839	0.32569	0.48719	0.80784
erythritol	1.1798	0.32689	0.48559	0.80784
120668	1.1695	0.32995	0.48156	0.80784
94582	1.1692	0.33004	0.48144	0.80784
134	1.1643	0.3315	0.47952	0.80784
223227	1.1621	0.33214	0.47868	0.80784
348668	1.16	0.33279	0.47784	0.80784
N-acetylaspartic acid	1.1579	0.3334	0.47704	0.80784
87769	1.1435	0.33775	0.4714	0.80784
106742	1.141	0.33854	0.4704	0.80784
120526	1.1379	0.33947	0.4692	0.80784
42003	1.1363	0.33997	0.46855	0.80784
1996	1.134	0.34067	0.46767	0.80784
132143	1.1294	0.34209	0.46586	0.80784
390137	1.124	0.34376	0.46375	0.80799
45378	1.1172	0.34586	0.4611	0.80848
threonine	1.113	0.34718	0.45945	0.80848
fructose	1.097	0.35227	0.45312	0.81655
103832	1.0871	0.35542	0.44926	0.81849
215683	1.0842	0.35636	0.44811	0.81849
22863	1.076	0.35901	0.44489	0.82034
103858	1.066	0.36229	0.44095	0.82034
215654	1.0625	0.36345	0.43955	0.82034
citric acid	1.0585	0.36476	0.43799	0.82034
376831	1.0569	0.36532	0.43733	0.82034
88521	1.0336	0.37312	0.42815	0.83082
aspartic acid	1.0331	0.37329	0.42795	0.83082
isocitric acid	1.0201	0.37776	0.42279	0.83191
linoleic acid	1.02	0.37778	0.42276	0.83191
sorbitol	1.0059	0.38268	0.41717	0.83191
glycocyamine	1.0052	0.3829	0.41692	0.83191
168867	1.0046	0.38311	0.41668	0.83191
226546	0.99909	0.38505	0.41448	0.83191
34081	0.99822	0.38536	0.41414	0.83191
371546	0.99114	0.38786	0.41132	0.83373
33282	0.98151	0.39129	0.4075	0.83752
taurine	0.95272	0.40174	0.39605	0.85625
conduritol-beta-epoxide	0.94567	0.40435	0.39324	0.85818
18257	0.93023	0.41012	0.38709	0.86274
histidine	0.92312	0.41281	0.38425	0.86274
106344	0.92249	0.41305	0.384	0.86274
dehydroabietic acid	0.91725	0.41504	0.38191	0.86274
376981	0.91519	0.41583	0.38108	0.86274
145494	0.91128	0.41733	0.37952	0.86274
377935	0.90064	0.42143	0.37527	0.86274
3143	0.89934	0.42194	0.37475	0.86274
379146	0.89665	0.42299	0.37367	0.86274
222288	0.88857	0.42615	0.37044	0.86274
348666	0.88411	0.4279	0.36865	0.86274
347730	0.8793	0.42981	0.36673	0.86274
34013	0.87872	0.43004	0.36649	0.86274
391329	0.87335	0.43217	0.36434	0.86274
102604	0.87321	0.43223	0.36429	0.86274
2-picolinic acid	0.86273	0.43644	0.36008	0.86769
31223	0.84284	0.44454	0.35209	0.87116
113535	0.83529	0.44765	0.34906	0.87116
hydroxycarbamate	0.83306	0.44858	0.34816	0.87116
379657	0.8325	0.44881	0.34793	0.87116
351222	0.83098	0.44945	0.34732	0.87116
47358	0.82569	0.45165	0.34519	0.87116
135260	0.8253	0.45182	0.34504	0.87116
349293	0.82077	0.45372	0.34321	0.87116
225006	0.82067	0.45377	0.34317	0.87116
347755	0.79347	0.46537	0.3322	0.89004
2-ketobutyric acid	0.78013	0.47118	0.32681	0.89531
170102	0.77544	0.47325	0.32491	0.89531
26736	0.77494	0.47346	0.32471	0.89531
376963	0.74752	0.48573	0.31361	0.91506
380300	0.74265	0.48794	0.31163	0.9158
fructose-6-phosphate	0.73412	0.49184	0.30817	0.91876
5259	0.73064	0.49345	0.30676	0.91876
ribulose-5-phosphate	0.7271	0.49508	0.30532	0.91876
387781	0.72334	0.49683	0.3038	0.91876
328860	0.7038	0.506	0.29585	0.93092
21811	0.70148	0.5071	0.29491	0.93092
42481	0.69023	0.51248	0.29032	0.93204
behenic acid	0.68755	0.51377	0.28923	0.93204
48608	0.68585	0.51459	0.28854	0.93204
5121	0.68475	0.51513	0.28809	0.93204
380388	0.671	0.52182	0.28248	0.94077
ethanolamine	0.66547	0.52454	0.28022	0.9423
12270	0.64936	0.53255	0.27364	0.94429
379691	0.64843	0.53302	0.27326	0.94429
379095	0.646	0.53424	0.27226	0.94429
41992	0.64112	0.5367	0.27027	0.94429
328929	0.63511	0.53975	0.2678	0.94429
1909	0.63214	0.54127	0.26659	0.94429
365950	0.62764	0.54357	0.26474	0.94429
trans-4-hydroxyproline	0.60885	0.5533	0.25704	0.94429
68	0.60651	0.55453	0.25608	0.94429
131168	0.60533	0.55514	0.25559	0.94429
41836	0.6052	0.55522	0.25554	0.94429
21704	0.60257	0.5566	0.25446	0.94429
379607	0.59967	0.55812	0.25327	0.94429
homoserine	0.59739	0.55933	0.25233	0.94429
1-monostearin	0.59571	0.56022	0.25164	0.94429
glyceric acid	0.58958	0.56348	0.24912	0.94429
413543	0.58928	0.56364	0.249	0.94429
oleic acid	0.5888	0.5639	0.2488	0.94429
dehydroascorbic acid	0.58298	0.56701	0.24641	0.94429
methionine	0.57963	0.56882	0.24503	0.94429
133808	0.57877	0.56928	0.24467	0.94429
serotonin	0.57532	0.57115	0.24325	0.94429
galactitol	0.5668	0.57578	0.23974	0.94429
170678	0.56546	0.57651	0.23919	0.94429
110613	0.56511	0.5767	0.23905	0.94429
2-ketoisocaproic acid	0.56309	0.57781	0.23821	0.94429
210682	0.55473	0.58241	0.23477	0.94429
1760	0.55385	0.5829	0.23441	0.94429
346246	0.55252	0.58364	0.23385	0.94429
111776	0.55027	0.58489	0.23293	0.94429
479	0.54528	0.58767	0.23087	0.94429
levoglucosan	0.54314	0.58887	0.22998	0.94429
glycine	0.54236	0.5893	0.22966	0.94429
5-methoxytryptamine	0.54205	0.58947	0.22953	0.94429
phosphoethanolamine	0.5269	0.59804	0.22327	0.95065
376951	0.52355	0.59995	0.22189	0.95065
390194	0.51995	0.602	0.2204	0.95065
nicotinic acid	0.51665	0.6039	0.21903	0.95065
376890	0.51384	0.60552	0.21787	0.95065
ribose-5-phosphate	0.51055	0.60743	0.21651	0.95065
448	0.50838	0.60869	0.21561	0.95065
390144	0.50625	0.60992	0.21472	0.95065
methanolphosphate	0.50282	0.61192	0.2133	0.95065
guanosine	0.50141	0.61275	0.21272	0.95065
threonic acid	0.4939	0.61715	0.20961	0.95065
413965	0.49272	0.61785	0.20912	0.95065
592	0.4886	0.62029	0.20741	0.95065
26987	0.48825	0.6205	0.20726	0.95065
328938	0.48606	0.6218	0.20635	0.95065
inulotriose	0.4662	0.63372	0.1981	0.95616
376829	0.46397	0.63508	0.19717	0.95616
110268	0.46346	0.63539	0.19696	0.95616
161846	0.46318	0.63556	0.19685	0.95616
782	0.46264	0.63588	0.19662	0.95616
407336	0.45715	0.63924	0.19434	0.95616
34135	0.44779	0.645	0.19044	0.95616
maltose	0.44767	0.64507	0.19039	0.95616
7458	0.44403	0.64733	0.18887	0.95616
110566	0.44344	0.6477	0.18863	0.95616
376847	0.44087	0.64929	0.18756	0.95616
379197	0.4385	0.65078	0.18657	0.95616
sucrose	0.43433	0.65338	0.18483	0.95616
18485	0.43034	0.65589	0.18317	0.95616
210714	0.42875	0.65689	0.1825	0.95616
itaconic acid	0.42479	0.6594	0.18085	0.95616
396791	0.42374	0.66007	0.18041	0.95616
glutaric acid	0.42084	0.66191	0.1792	0.95616
glutamine	0.42033	0.66223	0.17899	0.95616
170663	0.41848	0.66342	0.17821	0.95616
110123	0.40984	0.66895	0.17461	0.95623
110553	0.40629	0.67124	0.17312	0.95623
351223	0.40545	0.67178	0.17277	0.95623
chlorogenic acid	0.40392	0.67278	0.17213	0.95623
lactose	0.40361	0.67298	0.172	0.95623
342919	0.38954	0.68216	0.16611	0.95726
390198	0.38173	0.68732	0.16284	0.95726
47561	0.37334	0.69291	0.15932	0.95726
1-kestose	0.3704	0.69488	0.15809	0.95726
adenosine	0.37031	0.69494	0.15805	0.95726
215853	0.3703	0.69494	0.15805	0.95726
galactose-6-phosphate	0.36926	0.69564	0.15761	0.95726
237726	0.36578	0.69799	0.15615	0.95726
phosphoenolpyruvate	0.3633	0.69966	0.15511	0.95726
170105	0.36081	0.70135	0.15407	0.95726
219417	0.35866	0.70281	0.15316	0.95726
196901	0.3584	0.70298	0.15305	0.95726
62409	0.35794	0.7033	0.15286	0.95726
408450	0.35792	0.70331	0.15285	0.95726
azelaic acid	0.35725	0.70377	0.15257	0.95726
shikimic acid	0.35273	0.70685	0.15067	0.95726
169610	0.34944	0.70911	0.14929	0.95726
46362	0.34432	0.71263	0.14714	0.95726
390397	0.34299	0.71355	0.14658	0.95726
347735	0.34078	0.71508	0.14565	0.95726
33468	0.33191	0.72125	0.14191	0.95726
124825	0.33004	0.72256	0.14113	0.95726
17914	0.32995	0.72262	0.14109	0.95726
125888	0.32874	0.72347	0.14058	0.95726
348293	0.32821	0.72384	0.14036	0.95726
137	0.32138	0.72865	0.13748	0.95726
33989	0.31541	0.73289	0.13496	0.95726
110336	0.31313	0.73451	0.134	0.95726
370160	0.30617	0.73949	0.13107	0.95726
212357	0.30152	0.74284	0.1291	0.95726
23635	0.30093	0.74327	0.12885	0.95726
N-acetylputrescine	0.29938	0.74439	0.1282	0.95726
2575	0.29936	0.74441	0.12819	0.95726
170127	0.29783	0.74551	0.12754	0.95726
arachidic acid	0.29074	0.75067	0.12455	0.95726
344959	0.29021	0.75106	0.12433	0.95726
462	0.28433	0.75537	0.12184	0.95726
maltotriose	0.27967	0.7588	0.11987	0.95726
cysteine-glycine	0.27723	0.76061	0.11884	0.95726
84382	0.2756	0.76182	0.11815	0.95726
tocopherol alpha-	0.27422	0.76285	0.11756	0.95726
proline	0.27293	0.7638	0.11702	0.95726
117201	0.2703	0.76576	0.11591	0.95726
glutamic acid	0.26933	0.76649	0.11549	0.95726
84922	0.26611	0.7689	0.11413	0.95726
aminomalonate	0.2649	0.76981	0.11362	0.95726
396784	0.26441	0.77018	0.11341	0.95726
104918	0.26063	0.77302	0.11181	0.95726
169611	0.25959	0.7738	0.11137	0.95726
lactic acid	0.25806	0.77496	0.11072	0.95726
pentadecanoic acid	0.25745	0.77542	0.11046	0.95726
413635	0.2574	0.77546	0.11044	0.95726
beta-alanine	0.25492	0.77734	0.10939	0.95726
370157	0.25291	0.77887	0.10853	0.95726
2-deoxytetronic acid	0.24939	0.78155	0.10704	0.95726
3-phosphoglycerate	0.24407	0.78563	0.10478	0.95726
376958	0.24359	0.78599	0.10458	0.95726
31979	0.24214	0.78711	0.10397	0.95726
356177	0.24182	0.78736	0.10383	0.95726
3-hydroxybutyric acid	0.23852	0.78989	0.10243	0.95726
84682	0.23622	0.79168	0.10145	0.95726
360623	0.2348	0.79278	0.10085	0.95726
131109	0.23168	0.7952	0.099525	0.95726
43021	0.2313	0.79549	0.099363	0.95726
400201	0.22611	0.79955	0.097154	0.95984
418155	0.21767	0.80619	0.093565	0.96439
376647	0.21542	0.80796	0.092609	0.96439
42914	0.20969	0.81251	0.090169	0.96439
4773	0.20937	0.81276	0.090035	0.96439
2-hydroxyvaleric acid	0.20682	0.8148	0.088947	0.96439
phosphate	0.20351	0.81745	0.087537	0.96439
370223	0.2034	0.81754	0.087491	0.96439
17233	0.1994	0.82075	0.085788	0.96439
urea	0.19792	0.82195	0.085155	0.96439
31554	0.19722	0.82251	0.084858	0.96439
127629	0.18707	0.83075	0.08053	0.96766
serine	0.18609	0.83155	0.080109	0.96766
100732	0.1806	0.83605	0.077766	0.96766
353342	0.1803	0.8363	0.077638	0.96766
2-hydroxyglutaric acid	0.17884	0.8375	0.077013	0.96766
170268	0.17752	0.83859	0.076451	0.96766
386405	0.17372	0.84172	0.07483	0.96766
41938	0.1733	0.84207	0.07465	0.96766
alanine	0.17265	0.84262	0.07437	0.96766
171564	0.16785	0.8466	0.072321	0.96854
4086	0.16709	0.84724	0.071996	0.96854
adenosine-5-monophosphate	0.16326	0.85044	0.070358	0.96926
33415	0.16174	0.85171	0.069707	0.96926
pipecolinic acid	0.15096	0.86081	0.065095	0.97478
2044	0.15013	0.86151	0.064738	0.97478
21683	0.14842	0.86297	0.064005	0.97478
ornithine	0.14683	0.86432	0.063327	0.97478
171827	0.13969	0.87043	0.060267	0.97785
3381	0.13768	0.87215	0.059407	0.97785
glucose-6-phosphate	0.13518	0.87431	0.058335	0.97785
nicotinamide	0.13171	0.87731	0.056845	0.97785
oxoproline	0.12759	0.88089	0.055076	0.97785
327514	0.12683	0.88155	0.054753	0.97785
putrescine	0.12554	0.88268	0.054198	0.97785
1,2,4-benzenetriol	0.12387	0.88413	0.053482	0.97785
124504	0.12341	0.88454	0.053283	0.97785
223222	0.12013	0.88741	0.051877	0.97822
328927	0.11426	0.89258	0.049353	0.97822
133202	0.114	0.89281	0.049242	0.97822
377362	0.10924	0.89702	0.047196	0.97822
220689	0.10637	0.89957	0.045964	0.97822
alpha-ketoglutarate	0.10548	0.90037	0.045581	0.97822
210813	0.10398	0.90171	0.044934	0.97822
170769	0.10156	0.90387	0.043893	0.97822
pyrophosphate	0.095952	0.9089	0.041482	0.97822
stearic acid	0.095774	0.90906	0.041405	0.97822
127704	0.09514	0.90964	0.041133	0.97822
103859	0.094319	0.91038	0.040779	0.97822
405512	0.091522	0.9129	0.039575	0.97822
347739	0.090445	0.91388	0.039112	0.97822
ascorbic acid	0.087621	0.91644	0.037895	0.97822
maleimide	0.086141	0.91779	0.037258	0.97822
124490	0.085205	0.91864	0.036855	0.97822
2-monoolein	0.083844	0.91988	0.036269	0.97822
melezitose	0.075707	0.92734	0.032761	0.97988
92727	0.075001	0.92799	0.032457	0.97988
376826	0.069057	0.93348	0.029893	0.97988
378791	0.068786	0.93374	0.029776	0.97988
110189	0.067303	0.93511	0.029136	0.97988
347748	0.066363	0.93599	0.02873	0.97988
19901	0.065649	0.93665	0.028422	0.97988
118667	0.065248	0.93702	0.028249	0.97988
glycyl tyrosine	0.059767	0.94214	0.025883	0.98283
31688	0.054999	0.94662	0.023823	0.98283
357004	0.052946	0.94856	0.022936	0.98283
succinate semialdehyde	0.052867	0.94863	0.022902	0.98283
103886	0.051825	0.94962	0.022452	0.98283
xylulose	0.049202	0.9521	0.021318	0.98338
397254	0.031676	0.96887	0.013736	0.9916
91	0.029721	0.97076	0.012889	0.9916
458	0.029196	0.97127	0.012662	0.9916
110360	0.027951	0.97247	0.012123	0.9916
377987	0.025366	0.97498	0.011003	0.9916
402247	0.02442	0.9759	0.010593	0.9916
glycerol	0.024133	0.97618	0.010469	0.9916
pyrrole-2-carboxylic acid	0.02331	0.97698	0.010112	0.9916
161404	0.020956	0.97928	0.0090922	0.9916
34085	0.019826	0.98039	0.0086023	0.9916
2900	0.018444	0.98174	0.0080032	0.9916
1,3-dihydroxypyridine	0.014133	0.98598	0.0061338	0.99234
347607	0.013676	0.98643	0.0059354	0.99234
102601	0.010877	0.98919	0.0047213	0.99314
33987	0.00098746	0.99901	0.00042883	0.99941
ribose	0.00059167	0.99941	0.00025695	0.99941
