# Supplementary material for: SS‐31 does not prevent or reduce muscle atrophy 7 days after a 65 kdyne contusion spinal cord injury in young male mice
Source: Physiol Rep. 2022 May 25;10(10):e15266. doi: 10.14814/phy2.15266 (PMC9131615; doi:10.14814/phy2.15266)
Supplement: Supplementary file 6 — Table S4 [file PHY2-10-e15266-s002.xlsx]

## Sheet: Sheet 1 - t_test
t_test
	t.stat	p.value	-log10(p)	FDR
noradrenaline	4.2037	0.0008842	3.0535	0.44475
pantothenic acid	3.7974	0.0019609	2.7076	0.49316
210272	3.5529	0.0031827	2.4972	0.53362
419275	-3.1833	0.0066369	2.178	0.64199
204696	-3.1056	0.0077461	2.1109	0.64199
377112	-2.9173	0.01125	1.9489	0.64199
methionine sulfoxide	-2.8806	0.012098	1.9173	0.64199
161875	-2.8364	0.013199	1.8795	0.64199
113523	-2.7978	0.014241	1.8465	0.64199
379248	2.7729	0.014956	1.8252	0.64199
34181	2.7616	0.015293	1.8155	0.64199
myristic acid	2.7095	0.01694	1.7711	0.64199
palmitoleic acid	2.6735	0.018177	1.7405	0.64199
allantoic acid	-2.6663	0.018431	1.7344	0.64199
isothreonic acid	2.6469	0.019145	1.7179	0.64199
glucose	2.5859	0.021561	1.6663	0.67783
heptadecanoic acid	2.503	0.025318	1.5966	0.73884
17651	2.4648	0.027254	1.5646	0.73884
224193	2.4253	0.029409	1.5315	0.73884
87877	-2.3969	0.031052	1.5079	0.73884
374861	2.3931	0.031278	1.5048	0.73884
99867	-2.3761	0.032315	1.4906	0.73884
18345	-2.297	0.037567	1.4252	0.75109
215648	-2.2804	0.038763	1.4116	0.75109
1725	2.2726	0.039339	1.4052	0.75109
351288	-2.2667	0.039781	1.4003	0.75109
103843	-2.2484	0.041176	1.3854	0.75109
16561	-2.19	0.045955	1.3377	0.75109
squalene	-2.1818	0.046665	1.331	0.75109
168	2.1745	0.047305	1.3251	0.75109
377446	-2.1646	0.048191	1.317	0.75109
378022	2.1524	0.049301	1.3071	0.75109
adenine	-2.1335	0.051065	1.2919	0.75109
106629	2.1256	0.051816	1.2855	0.75109
pseudo uridine	-2.1198	0.052378	1.2809	0.75109
117984	2.0981	0.054529	1.2634	0.75109
41989	-2.0778	0.056613	1.2471	0.75109
121384	-2.0765	0.056743	1.2461	0.75109
2-aminobutyric acid	2.0463	0.059984	1.222	0.75604
34081	2.0451	0.060122	1.221	0.75604
17537	-2.0264	0.062219	1.2061	0.76332
41805	-1.9896	0.066533	1.177	0.77419
103826	-1.9718	0.068725	1.1629	0.77419
103870	1.958	0.070465	1.152	0.77419
397569	1.9311	0.073968	1.131	0.77419
372449	-1.9089	0.076985	1.1136	0.77419
4536	-1.9072	0.077225	1.1122	0.77419
palmitic acid	1.8923	0.079316	1.1006	0.77419
307	1.8853	0.080317	1.0952	0.77419
356996	1.8846	0.080421	1.0946	0.77419
125897	-1.8767	0.081555	1.0886	0.77419
417904	1.8691	0.082667	1.0827	0.77419
88521	-1.8644	0.083367	1.079	0.77419
glucose-1-phosphate	-1.8594	0.084108	1.0752	0.77419
2-monopalmitin	1.8557	0.084666	1.0723	0.77419
382600	-1.8457	0.086193	1.0645	0.77419
378337	1.7978	0.093799	1.0278	0.82774
379505	1.7725	0.098055	1.0085	0.84593
2,5-dihydroxypyrazine	-1.7524	0.10156	0.99327	0.84593
209167	1.746	0.1027	0.98842	0.84593
379299	-1.7413	0.10354	0.98488	0.84593
360155	1.7331	0.10503	0.97868	0.84593
401140	1.7192	0.10761	0.96816	0.84593
lactamide	1.6987	0.11147	0.95282	0.84593
378124	-1.6641	0.1183	0.92703	0.84593
170841	1.6573	0.11968	0.92198	0.84593
triethanolamine	-1.6496	0.12128	0.9162	0.84593
390137	-1.6399	0.12329	0.90908	0.84593
109392	-1.6355	0.12423	0.90579	0.84593
99868	1.63	0.12539	0.90173	0.84593
2039	1.6209	0.12734	0.89502	0.84593
cis-gondoic acid	1.6185	0.12786	0.89325	0.84593
227158	-1.6144	0.12874	0.89028	0.84593
376624	1.6074	0.13028	0.88513	0.84593
45378	-1.6052	0.13077	0.8835	0.84593
327540	-1.6036	0.13113	0.88231	0.84593
pinitol	-1.5985	0.13226	0.87857	0.84593
tartaric acid	1.5983	0.1323	0.87843	0.84593
18266	-1.5916	0.1338	0.87354	0.84593
42913	-1.5768	0.13717	0.86273	0.84593
citric acid	-1.5607	0.14091	0.85106	0.84593
160	1.5579	0.14156	0.84905	0.84593
573	-1.5479	0.14395	0.8418	0.84593
94582	1.5444	0.14479	0.83925	0.84593
413981	-1.5441	0.14486	0.83904	0.84593
33983	-1.5404	0.14575	0.8364	0.84593
18257	1.5332	0.14751	0.83116	0.84593
13107	-1.5312	0.148	0.82975	0.84593
lysine	1.5123	0.1527	0.81616	0.84755
170766	1.4973	0.15653	0.8054	0.84755
103832	-1.4965	0.15674	0.80483	0.84755
linoleic acid	1.4797	0.1611	0.79289	0.84755
87808	-1.4763	0.16199	0.79052	0.84755
366261	1.473	0.16287	0.78817	0.84755
100080	-1.4713	0.16334	0.78691	0.84755
46292	-1.4686	0.16405	0.78502	0.84755
parabanic acid	1.467	0.16447	0.7839	0.84755
215683	1.4646	0.16513	0.78217	0.84755
asparagine	-1.4452	0.17041	0.76851	0.85517
2438	-1.4413	0.17149	0.76575	0.85517
160572	-1.4405	0.17171	0.7652	0.85517
isocitric acid	-1.4019	0.18273	0.7382	0.88806
lyxose	-1.4003	0.1832	0.73708	0.88806
346246	-1.3989	0.18362	0.73609	0.88806
222288	1.3802	0.18917	0.72314	0.90094
sorbitol	-1.3735	0.19119	0.71853	0.90094
glycocyamine	-1.3567	0.19636	0.70695	0.90094
377340	1.3534	0.19737	0.70472	0.90094
376981	1.3492	0.19869	0.70181	0.90094
31223	1.3475	0.19922	0.70066	0.90094
2-ketobutyric acid	1.3453	0.19991	0.69916	0.90094
215654	-1.3431	0.20061	0.69766	0.90094
321062	-1.3317	0.20422	0.6899	0.90906
ribonic acid	1.3172	0.20893	0.67999	0.92187
110016	-1.3104	0.21116	0.67538	0.92361
380300	1.2973	0.21552	0.66652	0.93452
conduritol-beta-epoxide	-1.281	0.221	0.6556	0.93621
365950	1.2798	0.22141	0.6548	0.93621
melibiose	-1.2761	0.22268	0.65233	0.93621
erythritol	1.2742	0.22335	0.65101	0.93621
42007	1.2675	0.22567	0.64653	0.93811
106742	1.2559	0.2297	0.63884	0.94453
377935	-1.2523	0.23097	0.63645	0.94453
108145	1.238	0.23606	0.62697	0.95758
111735	-1.2169	0.24375	0.61305	0.97047
120526	-1.2046	0.24832	0.605	0.97047
145494	-1.2001	0.25001	0.60204	0.97047
170678	-1.196	0.25155	0.59938	0.97047
170069	1.1943	0.25221	0.59824	0.97047
42003	1.1911	0.25342	0.59615	0.97047
inulotriose	-1.1884	0.25446	0.59438	0.97047
fructose-6-phosphate	-1.1786	0.25819	0.58805	0.97047
226546	-1.1763	0.2591	0.58653	0.97047
168867	1.1747	0.25969	0.58554	0.97047
379657	-1.1698	0.26159	0.58237	0.97047
376963	-1.1645	0.2637	0.5789	0.97047
glyceric acid	1.1629	0.26432	0.57786	0.97047
3618	-1.1408	0.27311	0.56366	0.9853
1996	-1.1358	0.2751	0.5605	0.9853
328824	1.1301	0.27744	0.55683	0.9853
357286	-1.1171	0.28277	0.54857	0.9853
behenic acid	-1.1084	0.28638	0.54305	0.9853
350329	-1.1061	0.28734	0.54161	0.9853
223063	-1.1049	0.28785	0.54084	0.9853
histidine	1.1027	0.28875	0.53948	0.9853
356941	-1.0953	0.29186	0.53482	0.9853
379095	1.0831	0.29706	0.52715	0.9853
tocopherol alpha-	1.0812	0.29789	0.52595	0.9853
itaconic acid	-1.0784	0.2991	0.52419	0.9853
dehydroabietic acid	1.0641	0.30531	0.51525	0.9853
glycerol-3-galactoside	-1.0638	0.30544	0.51508	0.9853
homoserine	1.0594	0.30736	0.51235	0.9853
threonic acid	-1.0564	0.30869	0.51047	0.9853
5259	-1.0538	0.30981	0.50891	0.9853
134	1.0515	0.31082	0.50749	0.9853
328860	-1.0252	0.32266	0.49125	0.9853
376831	-1.0249	0.3228	0.49107	0.9853
110268	-1.0217	0.32428	0.48909	0.9853
48608	1.0216	0.32431	0.48904	0.9853
328938	-1.018	0.32597	0.48682	0.9853
170663	1.0141	0.32775	0.48446	0.9853
97204	-1.0088	0.33017	0.48126	0.9853
maltose	1.008	0.33055	0.48076	0.9853
34013	1.0062	0.33139	0.47966	0.9853
379691	-0.99498	0.33663	0.47284	0.9853
18488	0.9907	0.33865	0.47025	0.9853
1708	-0.9831	0.34225	0.46566	0.9853
5900	-0.9818	0.34286	0.46488	0.9853
377130	0.98075	0.34336	0.46425	0.9853
fumaric acid	-0.97859	0.34439	0.46295	0.9853
110573	-0.97593	0.34566	0.46135	0.9853
161085	-0.97545	0.34589	0.46106	0.9853
hypoxanthine	-0.97384	0.34666	0.46009	0.9853
213180	0.97375	0.34671	0.46004	0.9853
68	0.97037	0.34833	0.45801	0.9853
342919	0.9702	0.34841	0.45791	0.9853
378765	0.96252	0.35212	0.45331	0.9853
110566	-0.95936	0.35366	0.45142	0.9853
390144	0.95518	0.35569	0.44893	0.9853
376984	0.94307	0.36164	0.44173	0.9853
1909	-0.93391	0.36618	0.43631	0.9853
135260	0.91481	0.37578	0.42506	0.9853
1981	0.91253	0.37693	0.42373	0.9853
379197	0.91029	0.37808	0.42242	0.9853
phenylalanine	-0.90983	0.37831	0.42215	0.9853
41836	-0.9072	0.37965	0.42062	0.9853
1805	-0.90466	0.38095	0.41913	0.9853
arachidic acid	0.89291	0.387	0.41229	0.9853
380258	-0.88725	0.38993	0.40901	0.9853
cholesterone	0.88022	0.3936	0.40495	0.9853
1760	-0.87761	0.39497	0.40344	0.9853
413543	0.87719	0.39519	0.4032	0.9853
phosphoenolpyruvate	-0.87548	0.39609	0.40221	0.9853
glycine	0.86738	0.40036	0.39755	0.9853
citrulline	-0.8663	0.40093	0.39693	0.9853
7458	0.86111	0.40368	0.39396	0.9853
3-hydroxybutyric acid	0.85761	0.40555	0.39196	0.9853
347735	-0.85223	0.40843	0.38888	0.9853
4-hydroxybutyric acid	0.84584	0.41186	0.38525	0.9853
leucine	-0.84296	0.41342	0.38361	0.9853
uridine	0.83998	0.41503	0.38192	0.9853
124870	0.8373	0.41649	0.38039	0.9853
ribulose-5-phosphate	0.83388	0.41835	0.37846	0.9853
161846	-0.83323	0.4187	0.37809	0.9853
351223	-0.83085	0.42	0.37675	0.9853
376890	-0.82589	0.42272	0.37395	0.9853
lactose	0.82522	0.42308	0.37357	0.9853
1-monopalmitin	0.82024	0.42582	0.37077	0.9853
377204	-0.81884	0.4266	0.36998	0.9853
421505	-0.81163	0.43059	0.36594	0.9853
348668	-0.80826	0.43246	0.36405	0.9853
407336	-0.80572	0.43388	0.36263	0.9853
galactonic acid	0.80456	0.43452	0.36199	0.9853
4983	-0.80405	0.43481	0.3617	0.9853
351222	-0.80276	0.43553	0.36098	0.9853
hydroxycarbamate	0.7989	0.43769	0.35883	0.9853
42446	0.79604	0.4393	0.35724	0.9853
22863	-0.79385	0.44053	0.35602	0.9853
370160	0.79199	0.44158	0.35499	0.9853
396791	-0.78679	0.44452	0.35211	0.9853
inosine	-0.78179	0.44736	0.34934	0.9853
360142	-0.77196	0.45297	0.34393	0.9853
419265	-0.77168	0.45313	0.34378	0.9853
43021	-0.76988	0.45416	0.34279	0.9853
pentadecanoic acid	-0.76416	0.45746	0.33965	0.9853
2-picolinic acid	-0.76352	0.45783	0.3393	0.9853
3-phosphoglycerate	-0.76224	0.45857	0.33859	0.9853
chlorogenic acid	0.76037	0.45965	0.33758	0.9853
125888	0.7433	0.46959	0.32828	0.9853
348293	0.73988	0.4716	0.32643	0.9853
33468	0.73578	0.47401	0.32421	0.9853
782	0.73298	0.47567	0.3227	0.9853
169611	0.73235	0.47604	0.32236	0.9853
347730	-0.73103	0.47682	0.32165	0.9853
106344	0.72405	0.48096	0.31789	0.9853
42525	0.72074	0.48293	0.31612	0.9853
169610	0.71919	0.48386	0.31528	0.9853
377747	-0.71703	0.48515	0.31412	0.9853
104918	0.71469	0.48655	0.31288	0.9853
387781	-0.71175	0.48831	0.3113	0.9853
102604	0.70908	0.48991	0.30988	0.9853
367427	-0.70828	0.4904	0.30945	0.9853
maltotriose	0.70303	0.49356	0.30666	0.9853
344959	-0.70257	0.49384	0.30641	0.9853
380388	-0.70206	0.49415	0.30614	0.9853
413635	0.70054	0.49507	0.30534	0.9853
glutamic acid	-0.69713	0.49714	0.30352	0.9853
413965	0.69124	0.50072	0.30041	0.9853
4945	0.67836	0.5086	0.29362	0.9853
oleic acid	0.67668	0.50964	0.29274	0.9853
beta-alanine	0.67579	0.51019	0.29227	0.9853
21811	0.67534	0.51046	0.29204	0.9853
glutaric acid	-0.67306	0.51186	0.29085	0.9853
84382	0.66978	0.5139	0.28912	0.9853
3381	0.66584	0.51633	0.28707	0.9853
isoleucine	-0.66446	0.51719	0.28635	0.9853
18485	0.66161	0.51896	0.28486	0.9853
sucrose	-0.65889	0.52066	0.28345	0.9853
408450	0.65865	0.5208	0.28333	0.9853
84682	-0.65467	0.52329	0.28126	0.9853
5121	-0.64468	0.52956	0.27609	0.9853
adenosine	0.64047	0.53221	0.27392	0.9853
215853	-0.63835	0.53355	0.27282	0.9853
104288	-0.63343	0.53666	0.2703	0.9853
47561	0.62381	0.54279	0.26537	0.9853
urea	-0.62145	0.54429	0.26417	0.9853
creatinine	-0.61931	0.54566	0.26308	0.9853
4550	-0.61694	0.54718	0.26187	0.9853
galactose-6-phosphate	-0.61091	0.55105	0.25881	0.9853
5276	0.60867	0.55249	0.25767	0.9853
lactic acid	0.60032	0.55789	0.25345	0.9853
azelaic acid	-0.59513	0.56125	0.25084	0.9853
87769	0.59436	0.56175	0.25045	0.9853
N-acetylaspartic acid	0.59156	0.56357	0.24905	0.9853
26987	0.58431	0.56831	0.24542	0.9853
33282	0.58178	0.56997	0.24415	0.9853
ethanolamine	0.57874	0.57196	0.24263	0.9853
110553	-0.5787	0.57199	0.24262	0.9853
210682	0.57706	0.57306	0.2418	0.9853
2-ketoisocaproic acid	0.57685	0.5732	0.24169	0.9853
42914	-0.57644	0.57347	0.24149	0.9853
348666	-0.57378	0.57522	0.24016	0.9853
31979	-0.5737	0.57527	0.24013	0.9853
trans-4-hydroxyproline	0.56857	0.57865	0.23758	0.9853
uric acid	-0.56716	0.57958	0.23688	0.9853
133202	0.56269	0.58255	0.23467	0.9853
1-monostearin	0.55774	0.58583	0.23223	0.9853
170268	-0.55719	0.5862	0.23196	0.9853
365471	-0.55218	0.58953	0.22949	0.9853
cysteine	-0.54579	0.5938	0.22636	0.9853
360623	-0.54388	0.59508	0.22542	0.9853
100732	0.54338	0.59541	0.22518	0.9853
47358	0.54199	0.59635	0.2245	0.9853
32153	0.54167	0.59656	0.22435	0.9853
fructose	0.53701	0.59969	0.22207	0.9853
cysteine-glycine	-0.5327	0.60259	0.21998	0.9853
131109	-0.532	0.60307	0.21964	0.9853
4773	0.53132	0.60352	0.21931	0.9853
137	-0.52779	0.60591	0.21759	0.9853
41938	0.52114	0.61041	0.21438	0.9853
dehydroascorbic acid	-0.52104	0.61048	0.21433	0.9853
33989	0.52041	0.61091	0.21402	0.9853
oleamide	0.51471	0.61478	0.21128	0.9853
myo-inositol	0.51281	0.61608	0.21037	0.9853
6405	-0.5079	0.61943	0.20801	0.9853
ribose-5-phosphate	0.50366	0.62233	0.20598	0.9853
serine	0.49947	0.62521	0.20398	0.9853
xylitol	-0.49902	0.62552	0.20376	0.9853
219417	0.49571	0.62779	0.20219	0.9853
2044	0.49337	0.6294	0.20107	0.9853
phosphoethanolamine	0.49205	0.63031	0.20044	0.9853
327514	0.48735	0.63355	0.19822	0.9853
8240	0.48728	0.6336	0.19819	0.9853
376647	-0.48706	0.63375	0.19808	0.9853
171564	-0.47996	0.63867	0.19473	0.9853
17914	0.47639	0.64115	0.19304	0.9853
386405	0.47355	0.64312	0.19171	0.9853
2-hydroxyvaleric acid	0.47341	0.64322	0.19164	0.9853
110189	-0.46197	0.6512	0.18629	0.9853
351271	-0.46148	0.65154	0.18606	0.9853
223227	-0.4601	0.65251	0.18541	0.9853
succinic acid	0.45745	0.65437	0.18418	0.9853
418155	0.45422	0.65663	0.18268	0.9853
33415	0.44901	0.66029	0.18026	0.9853
adenosine-5-monophosphate	-0.44813	0.66092	0.17985	0.9853
327513	0.44792	0.66107	0.17975	0.9853
maleimide	-0.44507	0.66308	0.17844	0.9853
methanolphosphate	0.44496	0.66315	0.17839	0.9853
4797	0.44353	0.66416	0.17773	0.9853
alpha-ketoglutarate	-0.44331	0.66432	0.17763	0.9853
34017	0.4375	0.66842	0.17495	0.9853
4-aminobutyric acid	0.43437	0.67064	0.17351	0.9853
xylonolactone	-0.43182	0.67245	0.17234	0.9853
pipecolinic acid	-0.43059	0.67332	0.17178	0.9853
170105	0.4192	0.68143	0.16658	0.9853
2-deoxytetronic acid	-0.41395	0.68518	0.1642	0.9853
376958	0.41221	0.68643	0.1634	0.9853
390397	-0.40711	0.69009	0.1611	0.9853
42481	-0.40624	0.69071	0.1607	0.9853
oxoproline	0.40614	0.69078	0.16066	0.9853
349293	0.40544	0.69129	0.16034	0.9853
170769	-0.40486	0.6917	0.16008	0.9853
17233	-0.39902	0.6959	0.15746	0.9853
34135	-0.39739	0.69707	0.15672	0.9853
110336	-0.39304	0.70021	0.15477	0.9853
xylose	-0.3878	0.704	0.15243	0.9853
glutathione	-0.38439	0.70646	0.15091	0.9853
1,2,4-benzenetriol	0.38314	0.70737	0.15036	0.9853
guanosine	0.38256	0.70779	0.15009	0.9853
124490	0.38057	0.70924	0.14921	0.9853
pyrophosphate	-0.38027	0.70945	0.14908	0.9853
237726	0.37866	0.71062	0.14836	0.9853
347739	-0.37823	0.71093	0.14817	0.9853
taurine	0.37725	0.71164	0.14774	0.9853
serotonin	0.37643	0.71224	0.14737	0.9853
328929	-0.37414	0.71391	0.14636	0.9853
390194	0.37389	0.71409	0.14625	0.9853
21683	-0.37272	0.71494	0.14573	0.9853
proline	0.3692	0.7175	0.14418	0.9853
shikimic acid	0.36899	0.71766	0.14408	0.9853
127629	-0.36788	0.71846	0.1436	0.9853
42424	-0.35824	0.72551	0.13936	0.9853
4746	0.35731	0.72619	0.13895	0.9853
31821	-0.35642	0.72684	0.13856	0.9853
124504	-0.35353	0.72896	0.1373	0.9853
melezitose	-0.35302	0.72933	0.13708	0.9853
valine	0.35062	0.73109	0.13603	0.9853
2575	-0.34592	0.73455	0.13398	0.9853
malic acid	-0.34475	0.7354	0.13347	0.9853
5-methoxytryptamine	0.34301	0.73669	0.13272	0.9853
ornithine	0.34002	0.73889	0.13142	0.9853
111776	0.33835	0.74012	0.1307	0.9853
glucose-6-phosphate	-0.3373	0.7409	0.13024	0.9853
220689	-0.337	0.74112	0.13011	0.9853
353342	-0.33614	0.74175	0.12974	0.9853
tryptophan	-0.32786	0.74787	0.12618	0.9853
tyrosine	-0.32509	0.74992	0.12499	0.9853
xylulose	-0.32482	0.75012	0.12487	0.9853
347748	0.32374	0.75092	0.12441	0.9853
3199	-0.32304	0.75144	0.12411	0.9853
378791	0.32192	0.75227	0.12363	0.9853
131168	-0.31987	0.75379	0.12275	0.9853
133801	-0.31891	0.75451	0.12234	0.9853
5990	-0.31772	0.75538	0.12183	0.9853
stearic acid	0.31765	0.75544	0.1218	0.9853
171827	-0.3147	0.75763	0.12054	0.9853
170102	0.3141	0.75808	0.12029	0.9853
41992	0.30787	0.76271	0.11764	0.98878
370223	-0.30161	0.76738	0.11499	0.98907
ascorbic acid	0.30072	0.76804	0.11461	0.98907
ribitol	-0.29966	0.76884	0.11416	0.98907
4086	0.29488	0.77242	0.11215	0.99018
376829	0.29324	0.77364	0.11146	0.99018
371546	0.28424	0.78038	0.10769	0.99292
170127	-0.27983	0.7837	0.10585	0.99292
104135	-0.27979	0.78373	0.10583	0.99292
118667	0.27768	0.78531	0.10496	0.99292
62409	0.27724	0.78565	0.10477	0.99292
103859	-0.27147	0.78999	0.10238	0.99337
succinate semialdehyde	0.27137	0.79007	0.10234	0.99337
225006	0.26564	0.79439	0.099967	0.99337
50367	0.26388	0.79572	0.099241	0.99337
405512	0.26366	0.79588	0.099152	0.99337
nicotinic acid	0.26064	0.79817	0.097906	0.99376
92727	0.25252	0.80431	0.094578	0.99377
376847	-0.25115	0.80535	0.094017	0.99377
110360	-0.25094	0.8055	0.093932	0.99377
120668	0.24968	0.80646	0.093417	0.99377
170728	0.24758	0.80805	0.09256	0.99377
1-kestose	-0.24102	0.81303	0.089891	0.99745
levoglucosan	0.23198	0.81991	0.086234	0.99826
2-monoolein	0.23194	0.81994	0.086218	0.99826
methionine	-0.2282	0.82279	0.084711	0.99826
592	0.21391	0.8337	0.078988	0.99826
21704	0.21319	0.83425	0.078704	0.99826
376951	0.21283	0.83453	0.078558	0.99826
391855	-0.21015	0.83658	0.077492	0.99826
380302	-0.20885	0.83757	0.076979	0.99826
324264	-0.20872	0.83767	0.076927	0.99826
448	-0.20354	0.84164	0.074873	0.99826
46362	-0.20312	0.84196	0.074708	0.99826
31554	0.20141	0.84328	0.074031	0.99826
5396	0.20139	0.84329	0.074023	0.99826
377987	0.19773	0.8461	0.07258	0.99826
356177	-0.19743	0.84633	0.072461	0.99826
223222	-0.19491	0.84826	0.071469	0.99826
210813	-0.19455	0.84854	0.071329	0.99826
328967	-0.19342	0.84941	0.070883	0.99826
103886	-0.18391	0.85672	0.067162	0.99988
462	-0.18228	0.85798	0.066524	0.99988
400201	0.18143	0.85863	0.066194	0.99988
161404	0.1783	0.86104	0.064974	0.99988
2-hydroxyglutaric acid	-0.17605	0.86278	0.064101	0.99988
glycerol	0.16919	0.86807	0.061447	0.99988
zymosterol	0.16722	0.86959	0.060685	0.99988
26736	-0.16706	0.86971	0.060623	0.99988
xanthine	-0.16267	0.8731	0.058934	0.99988
34085	-0.16199	0.87362	0.058675	0.99988
402247	-0.15493	0.87909	0.055969	0.99988
N-acetylputrescine	0.1438	0.88771	0.051728	0.99988
1,3-dihydroxypyridine	-0.14341	0.88801	0.051581	0.99988
putrescine	-0.13528	0.89432	0.048509	0.99988
31688	0.13359	0.89563	0.047873	0.99988
inositol-4-monophosphate	-0.13337	0.8958	0.047789	0.99988
212357	0.12952	0.89879	0.046343	0.99988
aminomalonate	0.12877	0.89937	0.046059	0.99988
376826	-0.12554	0.90188	0.04485	0.99988
pyrrole-2-carboxylic acid	0.12454	0.90266	0.044477	0.99988
328927	0.12415	0.90296	0.044331	0.99988
91	0.11805	0.9077	0.042056	0.99988
23635	-0.11671	0.90875	0.041555	0.99988
133808	0.11667	0.90878	0.041542	0.99988
113535	-0.11555	0.90965	0.041126	0.99988
124825	-0.11478	0.91025	0.04084	0.99988
31563	0.11108	0.91313	0.039466	0.99988
glycyl tyrosine	0.11027	0.91376	0.039168	0.99988
2900	0.099333	0.92228	0.035136	0.99988
379146	-0.09414	0.92633	0.033233	0.99988
aspartic acid	0.093697	0.92668	0.033071	0.99988
479	-0.093542	0.9268	0.033015	0.99988
391891	0.090023	0.92954	0.03173	0.99988
102624	-0.08923	0.93016	0.031441	0.99988
3143	0.088396	0.93081	0.031137	0.99988
84922	-0.087209	0.93174	0.030705	0.99988
galactitol	-0.083815	0.93439	0.029472	0.99988
104922	0.07668	0.93996	0.026889	0.99988
196901	0.075655	0.94076	0.026519	0.99988
347755	-0.074125	0.94196	0.025968	0.99988
alanine	-0.072743	0.94304	0.02547	0.99988
397254	0.07233	0.94336	0.025322	0.99988
glutamine	0.070862	0.94451	0.024794	0.99988
19901	0.068823	0.9461	0.024061	0.99988
347607	-0.066365	0.94803	0.02318	0.99988
indole-3-propionic acid	0.065679	0.94856	0.022934	0.99988
458	0.064102	0.9498	0.02237	0.99988
110123	0.061239	0.95203	0.021347	0.99988
102601	-0.056153	0.95601	0.019536	0.99988
phosphate	0.052899	0.95856	0.018381	0.99988
cholesterol	0.051437	0.9597	0.017863	0.99988
127704	-0.045003	0.96474	0.01559	0.99988
132143	0.040777	0.96805	0.014102	0.99988
110613	-0.039458	0.96908	0.013639	0.99988
370157	0.036332	0.97153	0.012544	0.99988
12270	0.036228	0.97161	0.012507	0.99988
357004	-0.033012	0.97413	0.011383	0.99988
uracil	0.032631	0.97443	0.01125	0.99988
210714	0.028716	0.9775	0.0098848	0.99988
33987	-0.028293	0.97783	0.0097374	0.99988
threonine	0.026457	0.97927	0.0090991	0.99988
396784	0.02473	0.98062	0.0084995	0.99988
391329	0.019442	0.98476	0.0066684	0.99988
103858	-0.015049	0.98821	0.0051528	0.99988
130599	0.012724	0.99003	0.0043526	0.99988
419281	0.010853	0.99149	0.0037099	0.99988
nicotinamide	0.010846	0.9915	0.0037076	0.99988
377362	0.0090967	0.99287	0.0031074	0.99988
348839	-0.0065915	0.99483	0.0022495	0.99988
379607	0.0057789	0.99547	0.0019715	0.99988
317456	0.0046368	0.99637	0.0015812	0.99988
367984	0.0042219	0.99669	0.0014395	0.99988
117201	0.0022715	0.99822	0.00077387	0.99988
ribose	-0.0014766	0.99884	0.0005029	0.99988
390198	0.00015922	0.99988	5.4202e-05	0.99988
