# Supplementary material for: SS‐31 does not prevent or reduce muscle atrophy 7 days after a 65 kdyne contusion spinal cord injury in young male mice
Source: Physiol Rep. 2022 May 25;10(10):e15266. doi: 10.14814/phy2.15266 (PMC9131615; doi:10.14814/phy2.15266)
Supplement: Supplementary file 7 — Table S5 [file PHY2-10-e15266-s007.xlsx]

## Sheet: submit
							file id	200520dZTsa16_1	200520dZTsa18_1	200520dZTsa21_1	200520dZTsa15_1	200520dZTsa20_1	200520dZTsa17_1	200520dZTsa05_1	200520dZTsa09_1	200520dZTsa12_1	200520dZTsa24_1	200520dZTsa06_1	200520dZTsa07_1	200520dZTsa14_1	200520dZTsa04_1	200520dZTsa02_1	200520dZTsa23_1	200520dZTsa10_1	200520dZTsa22_1	200520dZTsa19_1	200520dZTsa03_1	200520dZTsa11_1	200520dZTsa01_1	200520dZTsa13_1	200520dZTsa08_1	200520dZTsa27_1	200520dZTsa26_1	200520dZTsa25_1
							mx class	531121	531121	531121	531121	531121	531121	531121	531121	531130	531130	531130	531130	531130	531130	531130	531130	531139	531139	531139	531139	531139	531139	531139	531139	531170	531170	531170
							mx sample	531126	531122	531129	531128	531127	531125	531123	531124	531134	531138	531132	531133	531137	531135	531131	531136	531146	531144	531143	531145	531140	531142	531141	531147	531173	531172	531171
							label	m38_017	m40_018	m42_019	m43_020	m46_021	m48_022	m51_023	m53_024	m36_009	m39_010	m41_011	m45_012	m47_013	m49_014	m52_015	m54_016	m31_001	m32_002	m33_003	m34_004	m35_005	m37_006	m44_007	m56_008	pools	pools	pools
							comment	SCI+SS-31	SCI+SS-31	SCI+SS-31	SCI+SS-31	SCI+SS-31	SCI+SS-31	SCI+SS-31	SCI+SS-31	SCI+Veh	SCI+Veh	SCI+Veh	SCI+Veh	SCI+Veh	SCI+Veh	SCI+Veh	SCI+Veh	Sham	Sham	Sham	Sham	Sham	Sham	Sham	Sham	pools	pools	pools
							species	mouse	mouse	mouse	mouse	mouse	mouse	mouse	mouse	mouse	mouse	mouse	mouse	mouse	mouse	mouse	mouse	mouse	mouse	mouse	mouse	mouse	mouse	mouse	mouse	pools	pools	pools
							organ	skeletal muscle	skeletal muscle	skeletal muscle	skeletal muscle	skeletal muscle	skeletal muscle	skeletal muscle	skeletal muscle	skeletal muscle	skeletal muscle	skeletal muscle	skeletal muscle	skeletal muscle	skeletal muscle	skeletal muscle	skeletal muscle	skeletal muscle	skeletal muscle	skeletal muscle	skeletal muscle	skeletal muscle	skeletal muscle	skeletal muscle	skeletal muscle	pools	pools	pools
							treatment	SCI+SS-31 - mouse skeletal muscle	SCI+SS-31 - mouse skeletal muscle	SCI+SS-31 - mouse skeletal muscle	SCI+SS-31 - mouse skeletal muscle	SCI+SS-31 - mouse skeletal muscle	SCI+SS-31 - mouse skeletal muscle	SCI+SS-31 - mouse skeletal muscle	SCI+SS-31 - mouse skeletal muscle	SCI+Veh - mouse skeletal muscle	SCI+Veh - mouse skeletal muscle	SCI+Veh - mouse skeletal muscle	SCI+Veh - mouse skeletal muscle	SCI+Veh - mouse skeletal muscle	SCI+Veh - mouse skeletal muscle	SCI+Veh - mouse skeletal muscle	SCI+Veh - mouse skeletal muscle	Sham - mouse skeletal muscle	Sham - mouse skeletal muscle	Sham - mouse skeletal muscle	Sham - mouse skeletal muscle	Sham - mouse skeletal muscle	Sham - mouse skeletal muscle	Sham - mouse skeletal muscle	Sham - mouse skeletal muscle	pools - pools	pools - pools	pools - pools
BinBase name	ret.index	quant mz	BB id	mass spec	PubChem	KEGG	InChI Key
zymosterol	1088064	129	110304	85:177.0 89:568.0 91:6448.0 92:1105.0 93:4713.0 94:863.0 95:5377.0 96:483.0 97:679.0 99:214.0 100:60.0 101:496.0 102:96.0 103:474.0 104:244.0 105:5113.0 106:1074.0 107:3871.0 108:677.0 109:2977.0 110:295.0 111:776.0 112:78.0 113:216.0 114:82.0 115:1275.0 116:375.0 117:1731.0 118:596.0 119:5026.0 120:1867.0 121:2893.0 122:375.0 123:1213.0 124:126.0 125:189.0 127:349.0 128:830.0 129:11062.0 130:166…	92746	C05437	CGSJXLIKVBJVRY-XTGBIJOFSA-N	5175	4093	3359	3743	4568	2797	4864	2795	3215	3560	5490	5920	5432	2597	3730	2609	2709	3275	3495	4034	1986	3778	2558	2572	2497	3782	2367	2882
xylulose	553450	173	31632	85:1861.0 86:702.0 87:1148.0 88:324.0 89:10095.0 90:1041.0 91:452.0 94:60.0 95:96.0 96:155.0 97:114.0 98:195.0 99:528.0 100:1225.0 101:2618.0 102:774.0 103:9082.0 104:930.0 106:381.0 108:16.0 109:127.0 110:14.0 111:327.0 112:10.0 113:567.0 114:3170.0 115:1092.0 116:1102.0 117:15978.0 118:1867.0 119:1700.0 120:3.0 125:55.0 126:826.0 128:264.0 129:1798.0 130:91.0 131:1527.0 132:491.0 133:5046.0 134…	439205	C00312	LQXVFWRQNMEDEE-PYHARJCCSA-N	2136	2407	1618	1323	1782	1474	2907	1554	2832	2242	3557	1574	1884	1919	753	2976	667	1632	1906	1621	2846	3624	4021	1853	2908	2472	2063	2481
xylose	544100	103	114791	85:81.0 86:434.0 87:369.0 88:168.0 89:3297.0 90:153.0 91:198.0 96:30.0 100:1260.0 101:908.0 103:31913.0 104:3384.0 105:2776.0 112:105.0 113:240.0 114:586.0 115:370.0 116:178.0 117:2041.0 118:237.0 119:482.0 121:19.0 123:18.0 124:32.0 126:98.0 127:127.0 129:2166.0 130:428.0 131:1088.0 132:170.0 133:3096.0 134:379.0 137:20.0 142:128.0 143:380.0 145:269.0 146:60.0 147:7545.0 148:915.0 149:765.0 150:…	135191	C00181	SRBFZHDQGSBBOR-IOVATXLUSA-N	2931	2185	3366	2753	5228	2328	5051	4396	2853	4057	5699	2850	3376	2768	5873	3530	4733	2634	7567	5103	9187	7130	3671	2977	5232	3876	5346	4818
xylonolactone	535176	217	1808	86:6.0 88:17.0 89:5.0 101:53.0 103:590.0 104:3.0 107:94.0 109:11.0 115:14.0 117:33.0 119:41.0 129:448.0 131:202.0 132:16.0 133:173.0 134:3.0 135:35.0 141:31.0 142:3.0 143:208.0 144:4.0 145:90.0 147:1035.0 148:163.0 149:112.0 159:13.0 169:60.0 177:13.0 183:7.0 184:36.0 185:1.0 189:245.0 190:54.0 191:253.0 194:11.0 199:18.0 207:671.0 208:114.0 209:52.0 215:200.0 217:4500.0 218:698.0 219:375.0 220:2…	439692	C02266	XXBSUZSONOQQGK-FLRLBIABSA-N	5417	5415	2890	3675	5212	3273	2133	3237	4615	4490	3972	4950	3261	2477	5060	4631	4075	2619	3124	3443	3004	3226	2904	4184	5250	4733	3569	4517.33
xylitol	567437	217	5857	85:22.0 87:53.0 88:95.0 89:312.0 94:15.0 99:38.0 101:376.0 103:3875.0 104:345.0 105:78.0 107:25.0 108:24.0 110:68.0 113:18.0 115:63.0 116:117.0 117:1418.0 118:103.0 119:73.0 129:1604.0 130:163.0 131:367.0 132:26.0 133:712.0 135:29.0 142:33.0 143:88.0 147:3295.0 148:560.0 149:319.0 155:12.0 157:214.0 159:20.0 163:58.0 169:22.0 171:40.0 175:99.0 182:58.0 189:476.0 190:74.0 191:333.0 192:19.0 193:15…	6912	C00379	HEBKCHPVOIAQTA-NGQZWQHPSA-N	3008	3377	2474	3168	3722	2948	3151	5073	4174	4841	3368	2745	3283	3203	4091	3602	3333	3814	7309	3456	8772	2919	6010	3847	4495	4087	3899	4160.33
xanthine	701688	353	1669	85:2517.0 86:3710.0 87:2079.0 88:382.0 89:398.0 90:80.0 91:121.0 92:294.0 93:389.0 94:217.0 95:887.0 96:502.0 97:447.0 98:2556.0 99:3280.0 100:20394.0 101:2912.0 102:1806.0 103:2337.0 104:350.0 105:1446.0 106:113.0 107:15.0 108:151.0 109:225.0 110:796.0 111:2460.0 112:928.0 113:1375.0 114:1007.0 115:2460.0 116:1524.0 117:4430.0 118:716.0 119:955.0 120:203.0 121:149.0 122:214.0 123:385.0 124:753.0…	1188	C00385	LRFVTYWOQMYALW-UHFFFAOYSA-N	25710	15652	9146	15231	16897	23589	10926	9145	16754	19853	18292	22318	12846	10344	17465	11617	9113	5832	10456	15257	14594	12807	14425	15718	17485	15326	14291	15700.7
valine	313502	144	3	85:2124.0 86:7630.0 87:1944.0 88:1239.0 89:198.0 90:140.0 92:81.0 94:103.0 95:66.0 96:941.0 97:782.0 98:2720.0 99:1558.0 100:41058.0 101:6555.0 102:3952.0 103:6374.0 104:899.0 105:633.0 110:1390.0 111:263.0 112:2218.0 113:1055.0 114:6510.0 115:2943.0 116:1153.0 117:4102.0 118:1273.0 119:1387.0 120:34.0 121:95.0 122:89.0 123:66.0 124:112.0 125:82.0 126:230.0 128:5308.0 129:3668.0 130:4722.0 131:52…	6287	C00183	KZSNJWFQEVHDMF-BYPYZUCNSA-N	491055	532111	322208	235499	414275	334696	344864	188748	392787	444584	411799	380615	243251	373460	271829	247369	268842	206093	245017	228868	332028	213758	242074	373014	261087	232643	219356	237695
uridine	861508	217	14815	85:38.0 86:16.0 87:11.0 88:11.0 89:85.0 91:9.0 92:3.0 93:5.0 94:11.0 95:26.0 97:5.0 99:146.0 100:46.0 101:72.0 103:551.0 104:39.0 105:323.0 107:5.0 109:17.0 110:8.0 111:3.0 112:3.0 113:55.0 114:1.0 115:80.0 116:27.0 117:70.0 118:2.0 119:12.0 121:6.0 122:6.0 125:1.0 127:42.0 129:189.0 130:39.0 131:87.0 132:7.0 133:129.0 134:30.0 135:16.0 136:2.0 137:1.0 138:2.0 140:13.0 141:13.0 142:8.0 143:122.0 …	6029	C00299	DRTQHJPVMGBUCF-XVFCMESISA-N	5895	5159	2344	5020	5409	6022	2810	3628	7266	6043	4936	3711	3645	2321	2338	3158	2047	2367	2769	2367	4792	3214	4445	4982	4555	4223	3699	4159
uric acid	730691	441	23	85:3006.0 86:5154.0 87:3017.0 88:706.0 89:685.0 91:208.0 92:147.0 93:161.0 94:85.0 95:336.0 96:306.0 97:450.0 98:2631.0 99:3540.0 100:32370.0 101:4842.0 102:2564.0 103:7632.0 104:909.0 105:1432.0 106:210.0 107:202.0 108:137.0 109:288.0 110:648.0 111:2136.0 112:611.0 113:1768.0 114:1646.0 115:2846.0 116:1906.0 117:4732.0 118:851.0 119:1234.0 120:212.0 121:150.0 122:111.0 123:193.0 124:531.0 125:10…	1175	C00366	LEHOTFFKMJEONL-UHFFFAOYSA-N	11136	8594	6822	9063	9743	11176	4714	4182	8278	12715	8723	15143	7057	5294	11187	6231	3142	3689	5142	9165	6020	4155	6243	9296	8581	8355	7171	8035.67
urea	323728	189	34052	85:1643.0 86:1042.0 87:2798.0 88:472.0 89:89.0 90:238.0 92:10.0 96:331.0 97:737.0 98:177.0 99:14928.0 100:5438.0 101:1997.0 102:661.0 103:681.0 104:133.0 106:14.0 107:123.0 108:8.0 109:64.0 110:131.0 111:2556.0 112:219.0 113:840.0 114:1606.0 115:1200.0 116:836.0 118:112.0 122:8.0 125:126.0 126:281.0 127:174.0 128:74.0 130:2974.0 131:2520.0 132:2301.0 133:1256.0 134:466.0 135:55.0 138:54.0 139:390…	1176	C00086	XSQUKJJJFZCRTK-UHFFFAOYSA-N	1491870	4047779	2206902	2552978	4458702	6196120	6573394	1840474	2812172	3987790	3781486	4834780	2315140	3568227	3934753	7965408	4754750	3676275	6455094	1709733	6315341	4790016	2565674	2034457	4238007	3719679	3211092	3722926
uracil	385735	241	1664	85:23877.0 86:6864.0 87:3486.0 88:1560.0 89:1505.0 91:506.0 92:1505.0 94:764.0 95:4144.0 96:5848.0 97:5576.0 98:15495.0 99:393975.0 100:73814.0 101:20186.0 102:4727.0 103:6833.0 104:172.0 105:13750.0 106:1345.0 107:925.0 108:1437.0 109:10645.0 110:283.0 111:5609.0 112:2648.0 113:93747.0 114:5531.0 115:7598.0 116:2368.0 117:12999.0 118:2279.0 119:775.0 120:2223.0 122:686.0 123:297.0 124:2309.0 125…	1174	C00106	ISAKRJDGNUQOIC-UHFFFAOYSA-N	14647	11446	10377	10009	8414	11205	4959	6562	10237	11037	6717	15341	7423	5604	11714	12045	5222	5074	6455	10390	7685	5447	7381	9305	9939	9169	8968	9358.67
tyrosine	671252	218	16	85:101.0 86:1059.0 87:458.0 89:659.0 90:823.0 91:1849.0 92:215.0 93:210.0 94:46.0 95:258.0 97:226.0 100:19804.0 101:2641.0 102:1366.0 103:1633.0 104:401.0 105:1066.0 107:424.0 113:79.0 115:546.0 116:116.0 117:900.0 118:715.0 119:703.0 120:181.0 121:365.0 123:63.0 124:32.0 125:60.0 128:317.0 129:136.0 130:2787.0 131:1381.0 132:2378.0 133:2406.0 135:1073.0 136:172.0 137:139.0 138:33.0 143:94.0 144:…	6057	C00082	OUYCCCASQSFEME-QMMMGPOBSA-N	210434	236331	161865	110801	231036	139648	219143	121190	223424	214192	257601	203400	138733	142032	185392	152631	137809	198923	120070	138213	158469	171495	134623	188313	187836	158320	160232	168796
tryptophan	780482	202	14	86:650.0 87:425.0 89:261.0 100:3562.0 101:1584.0 102:1611.0 103:773.0 104:190.0 113:59.0 114:89.0 115:489.0 118:184.0 119:183.0 127:218.0 130:2243.0 131:264.0 132:923.0 133:652.0 144:250.0 145:420.0 146:217.0 147:2097.0 148:245.0 149:212.0 154:44.0 156:266.0 157:161.0 158:212.0 159:339.0 160:439.0 161:112.0 162:7.0 170:343.0 171:149.0 172:244.0 173:187.0 174:182.0 175:114.0 177:48.0 182:53.0 183:…	6305	C00078	QIVBCDIJIAJPQS-VIFPVBQESA-N	53601	47018	32477	36373	40195	58089	25724	21404	41864	47249	44881	54789	34498	33383	44877	28414	20670	29689	22018	37351	23624	43311	24652	50300	32475	31509	37344	33776
triethanolamine	531892	262	360127	86:138.0 87:112.0 88:200.0 89:143.0 90:31.0 100:424.0 101:577.0 102:101.0 103:464.0 104:76.0 114:57.0 115:245.0 116:327.0 117:1604.0 118:113.0 130:1207.0 131:392.0 142:104.0 144:530.0 145:133.0 146:98.0 158:24.0 159:71.0 166:41.0 172:263.0 173:45.0 174:265.0 176:18.0 261:24.0 262:4646.0 263:840.0 264:302.0 276:32.0 350:147.0 351:85.0 352:27.0 403:13.0 419:17.0 429:25.0	7618	C06771	GSEJCLTVZPLZKY-UHFFFAOYSA-N	775	1028	810	1251	1915	1565	853	1068	2063	1637	1213	2255	1451	2139	2078	624	1395	2767	819	4007	946	1385	918	1631	1626	1533	1761	1640
trans-4-hydroxyproline	600285	140	31278	85:871.0 86:266.0 87:14.0 88:69.0 89:49.0 90:32.0 96:118.0 97:114.0 99:764.0 100:239.0 101:247.0 102:73.0 114:210.0 116:290.0 117:486.0 118:103.0 124:121.0 125:30.0 126:35.0 128:94.0 129:1710.0 131:482.0 133:1351.0 135:92.0 140:5257.0 141:604.0 142:870.0 143:106.0 144:34.0 147:2743.0 148:535.0 149:728.0 155:294.0 157:77.0 158:74.0 160:13.0 163:16.0 168:25.0 169:21.0 170:59.0 172:77.0 177:23.0 184…	5810	C01157	PMMYEEVYMWASQN-DMTCNVIQSA-N	18472	11936	12481	3918	11986	6465	13096	29497	7812	8992	8076	4246	12919	27260	9313	13693	21933	25291	5688	10884	21756	11929	19003	6962	16134	12187	11344	13221.7
tocopherol alpha-	1066526	237	72408	90:27.0 92:61.0 94:13.0 95:202.0 97:63.0 98:7.0 100:8.0 102:11.0 105:100.0 106:8.0 107:81.0 109:83.0 110:13.0 115:126.0 116:36.0 117:56.0 119:239.0 121:60.0 123:23.0 124:17.0 129:110.0 130:20.0 131:100.0 133:28.0 134:20.0 135:16.0 136:70.0 137:19.0 138:6.0 140:7.0 143:39.0 144:13.0 145:77.0 149:98.0 150:21.0 151:15.0 157:16.0 161:50.0 162:24.0 163:79.0 164:58.0 166:25.0 170:8.0 173:39.0 177:10.0 …	638015	C00376	NCYCYZXNIZJOKI-OVSJKPMPSA-N	5831	6125	13051	4683	4363	5124	3673	4057	4853	4723	6976	5139	4951	3935	4191	4336	2124	5378	3411	6288	15397	4717	4707	4952	4995	4701	4534	4743.33
threonine	409568	218	26	85:1692.0 86:5629.0 87:4799.0 88:907.0 89:613.0 90:123.0 91:125.0 93:55.0 94:68.0 96:272.0 97:242.0 98:1238.0 99:967.0 100:21870.0 101:36969.0 102:6991.0 103:4765.0 104:575.0 105:736.0 106:101.0 111:100.0 112:872.0 113:501.0 114:4912.0 115:4479.0 116:1288.0 117:46070.0 118:5398.0 119:3251.0 120:305.0 121:156.0 126:135.0 128:12161.0 129:12490.0 130:8064.0 131:8458.0 132:8775.0 133:10819.0 134:1884…	6288	C00188	AYFVYJQAPQTCCC-GBXIJSLDSA-N	217415	215376	112076	95493	166816	135735	108623	109509	183102	142420	158344	164945	119887	131740	163213	100346	130070	135724	110400	102325	104833	118030	111634	178504	138451	128416	130419	132429
threonic acid	497572	292	172	86:78.0 87:500.0 88:136.0 89:1131.0 90:139.0 91:82.0 95:22.0 98:80.0 99:146.0 101:890.0 102:4177.0 103:5003.0 104:619.0 105:374.0 111:46.0 112:15.0 113:201.0 115:359.0 116:115.0 117:5872.0 118:496.0 119:430.0 121:39.0 128:64.0 129:1372.0 130:3055.0 131:1659.0 132:232.0 133:2893.0 134:460.0 135:237.0 136:30.0 141:29.0 143:619.0 144:80.0 145:104.0 147:16627.0 148:2848.0 149:2024.0 152:34.0 157:244.…	5460407	C01620	JPIJQSOTBSSVTP-STHAYSLISA-N	2443	2170	934	2606	3028	2885	2079	1434	2564	3898	3351	3285	1686	1961	2541	1884	4646	1462	2423	1381	2003	2483	1881	3050	2733	2436	2504	2557.67
taurine	558857	326	52024	85:2200.0 86:489.0 88:22.0 92:9.0 96:30.0 97:14.0 98:123.0 99:686.0 100:873.0 101:49.0 102:24.0 105:91.0 106:415.0 109:86.0 113:365.0 114:216.0 115:39.0 117:123.0 130:500.0 131:150.0 133:773.0 135:3.0 140:8.0 146:5.0 147:1357.0 148:227.0 149:49.0 151:3.0 152:28.0 160:93.0 172:167.0 174:512.0 175:74.0 182:22.0 184:6.0 186:28.0 188:360.0 225:206.0 226:5.0 227:7.0 238:89.0 248:41.0 254:2.0 325:29.0 …	1123	C00245	XOAAWQZATWQOTB-UHFFFAOYSA-N	9268810	2930443	9717329	10315667	7606130	856620	8587315	9938467	9419055	4220691	333818	6530501	8238945	8569739	8870993	7190685	10415859	6871266	8770846	7830447	9927099	9036875	10142756	9676424	11012256	9517914	9284300	9.93816e+06
tartaric acid	534291	292	33985	85:786.0 86:260.0 87:1086.0 88:349.0 89:901.0 92:63.0 93:424.0 94:1.0 95:68.0 99:1482.0 100:1220.0 101:976.0 102:12165.0 103:4411.0 104:950.0 105:569.0 106:327.0 108:144.0 109:72.0 110:289.0 111:252.0 112:49.0 113:1630.0 114:165.0 115:50.0 116:707.0 117:1725.0 118:257.0 119:1109.0 120:248.0 121:94.0 122:2.0 123:2.0 124:107.0 125:18.0 126:158.0 127:408.0 129:76.0 130:6556.0 131:6451.0 132:1626.0 1…	444305	C00898	FEWJPZIEWOKRBE-JCYAYHJZSA-N	5316	4601	181	492	695	2184	3515	507	333	809	1067	339	267	484	294	2665	373	342	1296	832	290	200	272	512	1834	1498	1502	1611.33
sucrose	915139	271	173	85:319.0 87:314.0 88:197.0 89:406.0 91:85.0 92:24.0 94:41.0 97:89.0 99:203.0 100:65.0 101:688.0 102:331.0 103:8357.0 104:731.0 105:421.0 108:21.0 109:428.0 110:53.0 111:276.0 112:52.0 113:277.0 114:83.0 115:331.0 116:305.0 117:1934.0 118:199.0 119:119.0 122:42.0 124:17.0 125:110.0 127:383.0 128:152.0 129:5742.0 130:735.0 131:1008.0 132:97.0 133:1861.0 134:253.0 135:207.0 136:48.0 138:21.0 139:138…	5988	C00089	CZMRCDWAGMRECN-UGDNZRGBSA-N	582	1481	7317	1977	2422	3489	1210	13027	256690	5644	3977	3466	3401	1041	2583	581	3683	4762	490	734	7936	3316	27270	147675	20414	18937	17833	19061.3
succinic acid	370608	247	161	85:303.0 87:764.0 88:359.0 89:340.0 91:55.0 92:42.0 95:84.0 98:86.0 99:324.0 101:577.0 102:330.0 103:701.0 104:172.0 105:342.0 106:78.0 107:93.0 111:30.0 113:629.0 114:213.0 115:891.0 116:1231.0 117:1124.0 118:170.0 119:320.0 120:104.0 124:22.0 126:77.0 128:196.0 129:6064.0 130:1045.0 131:1466.0 132:345.0 133:2204.0 135:234.0 136:65.0 137:16.0 138:15.0 142:39.0 143:223.0 145:378.0 147:57887.0 148…	1110	C00042	KDYFGRWQOYBRFD-UHFFFAOYSA-N	5472	10442	17045	2997	5855	2785	6196	7439	3828	3468	4479	2312	3852	11351	22362	6123	7050	5407	7781	3130	23561	23420	5232	26411	5620	5439	4517	5192
succinate semialdehyde	297024	113	2226	85:2046.0 86:2010.0 87:22.0 88:95.0 89:5734.0 90:577.0 91:1301.0 92:70.0 93:34.0 94:24.0 98:185.0 101:46.0 102:183.0 106:28.0 107:138.0 108:6.0 110:60.0 111:43.0 112:4.0 113:6334.0 114:548.0 115:18.0 116:75.0 117:16.0 118:87.0 119:38.0 120:7.0 127:42.0 128:91.0 129:228.0 130:177.0 131:240.0 132:11.0 135:1.0 137:5.0 139:8.0 142:46.0 143:20.0 145:269.0 147:30.0 149:101.0 152:8.0 154:42.0 155:2.0 15…	1112	C00232	UIUJIQZEACWQSV-UHFFFAOYSA-N	11810	6692	5814	4730	9238	8579	2726	6741	11036	12327	6433	6665	4879	2844	13419	2196	6057	16031	2713	6907	4842	6057	5787	12144	8936	7583	7431	7983.33
stearic acid	787622	117	13	85:4191.0 86:1569.0 87:1271.0 88:840.0 89:3341.0 90:339.0 91:1247.0 92:198.0 93:2558.0 94:311.0 95:7043.0 96:882.0 97:6832.0 98:5171.0 99:2925.0 100:405.0 101:1507.0 102:583.0 103:508.0 104:58.0 105:3188.0 106:306.0 107:1125.0 108:164.0 109:2130.0 110:377.0 111:3168.0 112:1361.0 113:512.0 114:158.0 115:1020.0 116:7267.0 117:126653.0 118:11937.0 119:4908.0 120:246.0 121:958.0 122:149.0 123:575.0 1…	5281	C01530	QIQXTHQIDYTFRH-UHFFFAOYSA-N	551192	447633	533914	602469	565899	496808	365022	533208	478988	617048	645216	427547	791430	469567	377729	399034	611255	529879	434168	512035	517110	493848	532919	388874	555063	525815	472753	517877
squalene	976237	95	23042	85:30.0 86:24.0 89:29.0 91:1210.0 92:419.0 93:2657.0 94:934.0 95:3637.0 96:426.0 97:225.0 105:675.0 106:136.0 107:1531.0 108:365.0 109:1353.0 110:180.0 111:108.0 112:7.0 115:78.0 116:94.0 117:38.0 118:27.0 119:622.0 120:164.0 121:1823.0 122:370.0 123:1104.0 124:151.0 125:39.0 128:103.0 129:12.0 131:224.0 132:45.0 133:266.0 134:264.0 135:782.0 136:1304.0 137:1202.0 138:116.0 139:4.0 140:15.0 141:1…	638072	C00751	YYGNTYWPHWGJRM-AAJYLUCBSA-N	20747	31999	17119	27799	22724	20897	22633	23823	24136	39883	46560	20010	27064	32752	24087	31164	18557	25274	38354	20110	24962	29144	34933	32391	32811	28110	24861	28594
sorbitol	667922	217	162	85:588.0 86:704.0 88:1768.0 89:8743.0 90:652.0 91:1094.0 92:168.0 93:127.0 94:89.0 97:2807.0 98:1048.0 99:1610.0 100:506.0 101:5089.0 102:848.0 103:48732.0 104:4923.0 105:2703.0 106:215.0 109:509.0 110:185.0 111:1108.0 112:146.0 113:1262.0 114:181.0 115:2342.0 116:957.0 117:28648.0 118:2694.0 119:2266.0 120:260.0 121:427.0 123:238.0 124:184.0 125:365.0 126:341.0 127:1107.0 129:20376.0 130:3176.0 …	5780	C00794	FBPFZTCFMRRESA-JGWLITMVSA-N	14905	4789	16632	4481	7363	8097	5901	6825	19308	23118	24296	2797	16669	16945	18632	4010	17675	3244	6038	17850	7510	18287	15839	18000	21109	5623	16746	14492.7
shikimic acid	611100	204	286	85:149.0 87:51.0 89:152.0 90:30.0 91:290.0 92:189.0 93:498.0 94:99.0 95:323.0 96:150.0 97:191.0 98:58.0 99:248.0 100:45.0 101:676.0 103:796.0 104:122.0 105:435.0 107:157.0 108:97.0 109:114.0 111:293.0 112:57.0 113:62.0 114:60.0 115:150.0 116:435.0 117:504.0 118:76.0 119:240.0 121:261.0 122:62.0 123:242.0 125:205.0 126:81.0 128:58.0 131:777.0 132:71.0 133:2652.0 134:351.0 135:280.0 137:3.0 138:27.…	8742	C00493	JXOHGGNKMLTUBP-HSUXUTPPSA-N	4499	2503	95344	1974	3256	2425	1796	1688	9394	3252	2603	2366	2143	2646	2384	5926	3082	11365	1662	2346	108332	4980	3380	2304	2453	2546	2355	2451.33
serotonin	863824	174	364413	86:4107.0 88:265.0 89:507.0 99:113.0 100:836.0 101:537.0 102:87.0 105:231.0 106:150.0 115:184.0 116:354.0 122:106.0 123:35.0 128:209.0 129:489.0 131:657.0 138:69.0 140:59.0 142:417.0 144:225.0 146:183.0 156:136.0 158:66.0 162:90.0 164:50.0 166:73.0 172:44.0 174:17886.0 175:3422.0 176:1438.0 177:194.0 178:69.0 180:20.0 187:100.0 188:94.0 189:77.0 193:213.0 199:82.0 200:82.0 202:366.0 203:60.0 204:…	5202	C00780	QZAYGJVTTNCVMB-UHFFFAOYSA-N	1335	2510	42608	1224	1729	1444	1725	1535	3908	2045	2721	1806	1124	1736	2223	2447	3095	5255	1519	2174	47628	3350	1615	1496	1840	1494	1693	1675.67
serine	395020	204	25	85:536.0 86:1604.0 87:945.0 88:1874.0 89:1384.0 90:199.0 91:148.0 95:84.0 97:103.0 98:189.0 99:283.0 100:23226.0 101:3557.0 102:1780.0 103:3612.0 104:267.0 105:217.0 109:46.0 110:192.0 112:43.0 113:186.0 114:2146.0 115:2068.0 116:7090.0 117:3142.0 118:630.0 119:872.0 120:104.0 122:24.0 125:17.0 128:249.0 129:255.0 130:1752.0 131:2506.0 132:2800.0 133:5975.0 134:1177.0 135:499.0 141:90.0 142:206.0…	5951	C00065	MTCFGRXMJLQNBG-REOHCLBHSA-N	572063	361449	523906	231486	530304	313571	297590	404198	427197	397255	382745	468916	309824	378837	459958	240071	317667	544485	232472	348195	333635	397160	289052	566660	443209	343656	354720	380528
ribulose-5-phosphate	735908	357	42027	85:312.0 86:310.0 87:77.0 88:272.0 89:2115.0 90:271.0 96:12.0 99:105.0 100:160.0 101:1037.0 102:89.0 103:1721.0 104:95.0 105:109.0 107:84.0 108:34.0 110:262.0 111:56.0 112:122.0 114:472.0 116:326.0 117:494.0 126:132.0 127:336.0 128:150.0 129:548.0 130:484.0 131:650.0 133:1471.0 134:596.0 135:26.0 137:39.0 139:9.0 140:48.0 142:152.0 143:193.0 144:59.0 146:124.0 147:3134.0 148:114.0 149:256.0 151:8…	439184	C00199	FNZLKVNUWIIPSJ-UHNVWZDZSA-N	689	993	1123	949	1337	899	1741	1289	1096	1124	1315	501	870	925	755	1643	1212	781	1124	537	1999	1536	2029	1302	1082	767	817	888.667
ribose-5-phosphate	731096	315	84602	85:1631.0 86:589.0 87:1362.0 88:598.0 89:8723.0 90:615.0 91:326.0 92:182.0 94:554.0 95:197.0 97:34.0 98:838.0 99:1498.0 100:1658.0 101:9313.0 102:1341.0 103:3554.0 104:521.0 105:3388.0 106:83.0 107:147.0 109:173.0 110:117.0 111:586.0 112:653.0 113:1408.0 114:1292.0 115:2658.0 116:2889.0 117:3215.0 118:506.0 119:1346.0 120:225.0 121:627.0 122:110.0 123:236.0 124:132.0 125:200.0 126:1590.0 127:1081…	439167	C00117	KTVPXOYAKDPRHY-SOOFDHNKSA-N	1005	1218	1092	1155	1547	1775	1422	1052	779	1347	1708	1811	1178	1063	987	1316	1759	1094	1906	881	1536	1324	1333	1376	1615	1079	1093	1262.33
ribose	553135	217	1662	85:8071.0 86:9472.0 87:11706.0 88:7002.0 89:91105.0 90:8121.0 91:4369.0 92:716.0 93:150.0 94:1908.0 95:1008.0 96:977.0 97:1171.0 98:3992.0 99:8420.0 100:38767.0 101:35431.0 102:21246.0 103:1062555.0 104:101843.0 105:73545.0 106:4592.0 107:540.0 108:433.0 109:560.0 110:342.0 111:3649.0 112:4750.0 113:10117.0 114:23592.0 115:17668.0 116:13805.0 117:109230.0 118:11975.0 119:17425.0 120:1771.0 121:10…	5779	C00121	HMFHBZSHGGEWLO-SOOFDHNKSA-N	9093	10913	6165	8346	10698	9742	9334	11007	8467	11449	7561	8983	9909	9619	7365	15851	10037	5906	8492	6530	13941	11733	12278	9168	12396	9828	10352	10858.7
ribonic acid	597646	292	84543	86:34.0 87:189.0 88:350.0 89:1206.0 93:89.0 97:163.0 99:271.0 101:1055.0 102:1149.0 103:14449.0 104:1343.0 105:510.0 111:142.0 113:391.0 114:65.0 115:244.0 116:292.0 117:4183.0 118:357.0 119:78.0 125:85.0 129:1808.0 130:1437.0 131:1358.0 132:316.0 133:4108.0 134:646.0 135:379.0 141:281.0 142:49.0 143:1809.0 144:219.0 145:92.0 147:15767.0 148:2552.0 149:1820.0 150:145.0 151:61.0 157:484.0 159:32.0…	5460677	C01685	QXKAIJAYHKCRRA-BXXZVTAOSA-N	963	1600	1232	772	1397	1431	1055	1079	1022	1224	1676	867	825	1608	604	846	1042	1193	890	1051	990	968	782	850	1019	939	862	940
ribitol	575497	217	7362	85:248.0 86:43.0 87:65.0 88:62.0 89:897.0 90:98.0 92:20.0 95:22.0 99:113.0 100:224.0 101:774.0 102:28.0 103:6316.0 104:624.0 105:415.0 107:35.0 109:433.0 110:374.0 111:71.0 112:1.0 113:273.0 114:80.0 115:19.0 116:274.0 117:7478.0 118:701.0 119:297.0 126:2.0 128:44.0 129:3713.0 130:874.0 131:1633.0 132:149.0 133:1838.0 134:180.0 135:129.0 136:1.0 140:1.0 142:152.0 143:478.0 145:98.0 146:11.0 147:7…	827	C00474	HEBKCHPVOIAQTA-ZXFHETKHSA-N	2981	4183	4795	2923	3554	3332	3971	4292	5437	6338	4078	4204	1988	3139	3344	5459	5522	4195	4945	5819	4454	5130	6705	5447	6257	6083	5460	5933.33
pyrrole-2-carboxylic acid	394886	240	483	85:197.0 86:123.0 87:373.0 88:254.0 92:277.0 93:53.0 94:332.0 96:322.0 98:159.0 99:30.0 101:198.0 102:209.0 105:114.0 106:250.0 107:47.0 108:1034.0 109:208.0 110:50.0 111:112.0 113:272.0 114:245.0 117:297.0 118:440.0 119:305.0 120:140.0 121:17.0 122:88.0 123:107.0 124:325.0 125:87.0 126:128.0 128:224.0 131:462.0 132:437.0 134:339.0 135:95.0 136:231.0 137:168.0 142:216.0 143:18.0 144:112.0 145:145…	12473	C05942	WRHZVMBBRYBTKZ-UHFFFAOYSA-N	4060	4382	1700	2165	3350	2831	2133	2751	3564	2627	2290	2790	2142	2673	4924	2479	3534	4172	2177	2641	3318	2066	2881	2682	2303	3616	2461	2793.33
pyrophosphate	327517	110	88181	85:59.0 86:424.0 88:3996.0 89:1099.0 90:521.0 91:2992.0 92:542.0 93:556.0 94:176.0 95:7.0 98:486.0 99:22.0 100:644.0 101:127.0 102:321.0 103:699.0 104:316.0 105:878.0 106:720.0 107:2656.0 108:521.0 109:1698.0 110:90323.0 111:3584.0 113:74.0 114:44.0 115:1098.0 116:32.0 117:291.0 118:249.0 119:1334.0 120:399.0 121:1855.0 122:318.0 123:1116.0 124:21.0 125:322.0 131:709.0 132:202.0 133:5324.0 134:26…	1023	C00013	XPPKVPWEQAFLFU-UHFFFAOYSA-N	176659	187016	129916	165740	134098	137650	145988	171633	129645	230120	236003	143796	160527	196410	107105	170236	241644	110690	240602	187264	159585	85466	174773	111488	199607	179785	165019	181470
putrescine	588119	174	21703	85:624.0 86:17614.0 87:1954.0 88:701.0 95:37.0 96:1.0 97:93.0 98:646.0 99:2310.0 100:8640.0 101:1171.0 102:973.0 103:9.0 110:382.0 111:26.0 112:811.0 113:463.0 114:1772.0 115:664.0 116:1599.0 117:894.0 118:197.0 124:16.0 125:39.0 126:2092.0 127:226.0 128:1088.0 129:243.0 130:4521.0 131:1582.0 132:862.0 140:655.0 141:77.0 142:1872.0 143:265.0 144:500.0 145:66.0 146:2422.0 153:32.0 156:175.0 158:65…	1045	C00138	KIDHWZJUCRJVML-UHFFFAOYSA-N	41948	22875	214261	18119	27969	17811	14443	17359	57065	51469	56598	10827	16383	31781	69664	14533	16404	45401	12833	24071	221231	24580	22909	94621	27100	26826	26620	26848.7
pseudo uridine	813899	217	1688	86:237.0 88:11.0 89:59.0 98:89.0 99:253.0 100:1259.0 101:467.0 102:246.0 103:1528.0 104:31.0 105:44.0 106:207.0 107:166.0 109:7.0 110:112.0 111:375.0 113:146.0 114:80.0 115:64.0 116:328.0 117:474.0 118:55.0 122:3.0 124:1.0 125:164.0 127:342.0 128:214.0 129:1201.0 130:286.0 131:481.0 132:107.0 133:1244.0 134:252.0 136:17.0 137:5.0 140:118.0 141:89.0 142:644.0 143:887.0 144:172.0 145:62.0 147:4539.…	15047	C02067	PTJWIQPHWPFNBW-GBNDHIKLSA-N	1686	1566	1755	1936	1879	1588	1041	1771	2445	3326	2238	2198	1661	1733	2240	9175	2218	2651	2508	2342	1824	2924	2092	2289	2235	1969	1949	2051
proline	364523	142	171970	85:1055.0 86:1908.0 87:916.0 88:634.0 95:165.0 96:356.0 97:345.0 99:1005.0 100:3118.0 101:1393.0 103:251.0 106:185.0 107:211.0 108:134.0 113:1037.0 114:294.0 115:1417.0 118:96.0 121:64.0 126:275.0 128:58.0 131:365.0 133:1875.0 140:1177.0 142:96461.0 143:13706.0 144:4081.0 145:234.0 147:1734.0 148:505.0 155:204.0 170:1119.0 174:120.0 175:34.0 176:111.0 181:141.0 184:74.0 196:36.0 204:70.0 215:33.0…	145742	C00148	ONIBWKKTOPOVIA-BYPYZUCNSA-N	53103	26744	19665	18068	32076	31282	37583	34248	23345	34309	23086	34891	12176	116612	25017	16892	22005	21225	16340	20379	30136	26687	27030	51219	26786	17633	22006	22141.7
pipecolinic acid	404121	156	2448	85:187.0 88:116.0 99:41.0 100:66.0 101:16.0 103:96.0 109:24.0 110:3.0 113:34.0 114:48.0 116:62.0 117:22.0 126:6.0 127:56.0 128:38.0 130:33.0 134:136.0 147:48.0 151:152.0 152:36.0 156:4170.0 157:475.0 158:163.0 168:30.0 171:57.0 181:23.0 184:125.0 186:10.0 193:50.0 216:8.0 227:24.0 230:88.0 231:22.0 299:135.0 300:78.0 304:20.0 318:8.0 363:26.0 391:1.0 400:3.0 407:6.0 410:5.0 435:5.0 467:3.0 487:21…	6931662		HXEACLLIILLPRG-RXMQYKEDSA-N	1145	884	1626	1245	2746	809	1257	1198	2027	2392	1422	940	1504	1914	1119	825	1614	1081	1331	1086	1447	1164	1701	1164	898	1131	819	949.333
pinitol	624716	260	115876	85:27527.0 86:4683.0 87:14913.0 88:5884.0 89:254617.0 90:20627.0 91:17537.0 92:1460.0 93:1599.0 94:1068.0 95:4330.0 96:1471.0 97:4068.0 98:3359.0 99:22494.0 100:3764.0 101:35311.0 102:9344.0 103:180413.0 104:17703.0 105:17623.0 106:1685.0 107:2299.0 108:600.0 109:8287.0 110:1289.0 111:18539.0 112:2705.0 113:11331.0 114:2434.0 115:17660.0 116:44863.0 117:30996.0 118:5614.0 119:24018.0 120:2859.0 1…	164619		DSCFFEYYQKSRSV-FEPQRWDDSA-N	1574	1049	2286	2354	2843	3873	1280	1893	2586	3866	3617	3770	2282	2039	2174	1993	3064	2021	1987	1822	2022	2510	2215	2075	2793	2583	2260	2545.33
phosphoethanolamine	604335	299	41988	85:4482.0 86:63617.0 87:12014.0 88:3644.0 89:3383.0 90:821.0 91:1349.0 92:430.0 93:340.0 94:5.0 95:45.0 96:789.0 97:261.0 98:2892.0 99:2491.0 100:203982.0 101:23440.0 102:10502.0 103:8600.0 104:1871.0 105:4659.0 106:990.0 107:3114.0 108:204.0 109:543.0 111:145.0 112:388.0 113:3848.0 114:98861.0 115:59768.0 116:15091.0 117:9619.0 118:1800.0 119:8190.0 120:1538.0 121:5493.0 122:606.0 123:1961.0 124…	1015	C00346	SUHOOTKUPISOBE-UHFFFAOYSA-N	61536	32433	23008	20820	26250	31387	31449	20291	26198	17516	31449	32713	30243	30768	26297	30644	19434	15528	25875	33908	24896	28847	32928	23943	26165	26671	29730	27522
phosphoenolpyruvate	518184	211	1685	85:722.0 87:475.0 88:135.0 89:540.0 91:470.0 92:190.0 93:453.0 94:75.0 95:114.0 98:478.0 99:505.0 100:235.0 101:256.0 102:52.0 103:1316.0 104:188.0 105:852.0 106:273.0 107:249.0 108:154.0 109:372.0 111:44.0 112:32.0 113:98.0 114:132.0 115:2290.0 116:478.0 117:879.0 118:282.0 119:1600.0 120:274.0 121:1440.0 122:140.0 123:412.0 124:34.0 126:75.0 128:64.0 129:1559.0 130:357.0 131:2281.0 132:277.0 13…	58114173	C00074	DTBNBXWJWCWCIK-UHFFFAOYSA-N	6407	4613	4851	2095	3669	5043	798	6777	4699	1888	5338	5740	2419	7611	4922	19801	14457	11109	1377	4802	2964	3858	1055	4940	2551	2297	2101	2316.33
phosphate	348274	314	34092	85:21470.0 86:739.0 87:25996.0 88:12812.0 89:30708.0 90:8818.0 91:18646.0 92:3578.0 93:4459.0 94:1276.0 95:2003.0 96:5008.0 97:1907.0 98:4346.0 99:7599.0 101:663.0 102:1041.0 103:94171.0 104:21169.0 105:59291.0 106:9882.0 107:27201.0 108:3143.0 109:8424.0 112:1438.0 113:1951.0 115:119007.0 116:21156.0 117:61050.0 118:12929.0 119:88455.0 120:15540.0 121:64232.0 122:8493.0 123:26913.0 124:2838.0 12…	1004	C00009	NBIIXXVUZAFLBC-UHFFFAOYSA-N	2779455	2505410	2300966	2754497	758101	2565002	1801155	3117807	1903936	1266105	3603151	2052709	2845071	2325087	2093034	2390760	3426310	2774673	2440342	2547886	2006622	2414149	186583	2421174	2352671	2687680	2772190	2.60418e+06
phenylalanine	537804	192	33	85:116.0 86:960.0 87:386.0 88:130.0 89:524.0 90:333.0 91:7394.0 92:957.0 93:245.0 95:80.0 97:48.0 98:130.0 99:52.0 100:9746.0 101:1177.0 102:805.0 103:1034.0 104:243.0 105:388.0 107:71.0 113:39.0 114:39.0 115:219.0 116:165.0 117:780.0 118:464.0 119:424.0 120:416.0 121:430.0 122:59.0 123:39.0 129:97.0 130:1679.0 131:1133.0 132:1341.0 133:1146.0 134:336.0 135:293.0 136:49.0 138:34.0 139:49.0 140:25…	6140	C00079	COLNVLDHVKWLRT-QMMMGPOBSA-N	69446	33921	32210	11348	54903	36939	46163	26025	57232	52245	44125	60861	33641	55312	38969	24368	18553	20949	9801	17329	20283	39333	21600	57905	28168	10395	19462	19341.7
pentadecanoic acid	674647	117	1680	85:1079.0 86:936.0 87:668.0 88:311.0 89:1235.0 90:252.0 91:363.0 92:121.0 93:924.0 94:23.0 95:2663.0 96:207.0 97:1950.0 98:1682.0 99:1097.0 100:375.0 101:739.0 102:111.0 103:398.0 105:1755.0 106:21.0 107:560.0 109:714.0 110:435.0 111:832.0 112:533.0 113:210.0 114:84.0 115:386.0 116:3014.0 117:51588.0 118:5064.0 119:2265.0 120:57.0 121:350.0 122:9.0 123:205.0 124:23.0 125:265.0 126:192.0 127:184.0…	13849	C16537	WQEPLUUGTLDZJY-UHFFFAOYSA-N	20692	19836	4784	14249	9840	3804	9321	17651	9652	17260	15555	10859	10536	16940	12730	15096	21572	17067	15837	18838	16170	15901	7525	3038	13491	16110	14487	14696
parabanic acid	464991	100	4944	86:184.0 100:2598.0 101:191.0 102:43.0 107:53.0 110:113.0 132:10.0 180:10.0 184:81.0 185:1.0 215:53.0 216:3.0 243:231.0 258:5.0 312:3.0 349:7.0 360:7.0 402:7.0 409:10.0 429:9.0 433:1.0 447:3.0 480:21.0 483:7.0 496:10.0	67126	C00802	ZFLIKDUSUDBGCD-UHFFFAOYSA-N	9537	10168	12610	18160	8797	10595	15983	13331	5666	19885	5380	5754	8948	9130	10313	15490	24501	18273	8875	18771	15144	6542	15602	20865	24911	17694	18421	20342
pantothenic acid	690887	291	31356	86:142.0 87:115.0 88:61.0 89:123.0 91:147.0 93:29.0 97:25.0 98:459.0 100:211.0 101:202.0 102:407.0 103:6738.0 104:460.0 105:272.0 106:32.0 114:19.0 115:305.0 116:236.0 117:4122.0 118:351.0 119:205.0 120:33.0 121:29.0 122:19.0 124:194.0 128:128.0 129:1113.0 130:360.0 131:394.0 132:39.0 133:428.0 134:46.0 135:88.0 143:489.0 144:621.0 145:402.0 146:236.0 147:1702.0 148:191.0 149:222.0 156:34.0 157:2…	6613	C12276	GHOKWGTUZJEAQD-ZETCQYMHSA-N	6162	5284	5505	4764	5992	3830	3021	5195	2993	4875	4234	2359	3973	4497	2474	2804	5696	6076	3856	4323	4782	3198	5939	2510	5753	3761	4424	4646
palmitoleic acid	706508	311	96	85:405.0 86:127.0 87:100.0 88:106.0 89:342.0 90:32.0 91:410.0 92:134.0 93:696.0 94:296.0 95:1599.0 96:1826.0 97:1110.0 98:1428.0 99:386.0 100:76.0 101:299.0 102:133.0 105:458.0 107:371.0 108:267.0 109:604.0 110:792.0 111:403.0 112:293.0 113:104.0 114:41.0 115:49.0 116:721.0 117:8045.0 118:759.0 119:439.0 120:82.0 121:328.0 123:517.0 124:259.0 125:141.0 129:6070.0 130:660.0 131:1353.0 132:963.0 13…	445638	C08362	SECPZKHBENQXJG-FPLPWBNLSA-N	11472	4597	1478	1822	5596	6368	3743	2273	1838	2920	1881	1360	1354	2862	1707	2346	2109	2048	1628	5880	4114	1739	1803	1665	3764	3244	2964	3324
palmitic acid	713809	313	11	85:5547.0 86:2174.0 87:1945.0 88:1374.0 89:4967.0 90:773.0 91:1518.0 92:318.0 93:3798.0 94:511.0 95:10592.0 96:1486.0 97:8747.0 98:6953.0 99:4528.0 100:714.0 101:2700.0 102:872.0 103:543.0 105:5528.0 106:406.0 107:1555.0 108:180.0 109:2908.0 110:516.0 111:3724.0 112:1696.0 113:834.0 114:115.0 115:1629.0 116:11477.0 117:187825.0 118:18078.0 119:7322.0 120:225.0 121:1203.0 122:69.0 123:876.0 124:28…	985	C00249	IPCSVZSSVZVIGE-UHFFFAOYSA-N	182204	110697	100848	120009	134280	135787	85921	114725	98530	126831	115650	78340	138596	114558	75134	92012	124084	106569	93963	120440	122991	94880	113199	79756	120402	111761	96934	109699
oxoproline	485935	156	10	85:3305.0 86:3646.0 88:224.0 89:349.0 92:90.0 93:31.0 94:268.0 97:300.0 98:1005.0 99:1224.0 100:2213.0 101:88.0 102:773.0 103:769.0 104:198.0 105:507.0 106:72.0 108:279.0 109:95.0 110:674.0 111:220.0 112:3321.0 113:1081.0 114:1752.0 115:792.0 116:101.0 117:1281.0 118:207.0 119:332.0 122:383.0 123:65.0 124:48.0 126:536.0 127:49.0 128:356.0 129:115.0 130:114.0 131:2158.0 132:618.0 133:4526.0 134:75…	7405	C01879	ODHCTXKNWHHXJC-VKHMYHEASA-N	1694408	1404401	1368469	1380827	1869359	1485965	1006843	1401963	1447555	1833990	1696747	1229147	972280	1275731	1698053	1566218	1807840	1701409	1454185	1288444	1199010	1558051	1259675	1513800	1782248	1565194	1402364	1.58327e+06
ornithine	594051	174	621	86:2512.0 87:360.0 90:9.0 94:31.0 97:64.0 98:210.0 100:1321.0 101:264.0 102:406.0 114:91.0 116:63.0 121:21.0 125:34.0 126:120.0 128:336.0 130:841.0 132:70.0 140:63.0 142:1152.0 143:341.0 144:214.0 145:68.0 146:367.0 149:149.0 150:37.0 154:124.0 158:97.0 159:55.0 161:28.0 164:28.0 169:30.0 171:51.0 172:213.0 173:64.0 174:5256.0 175:719.0 176:244.0 177:52.0 184:18.0 186:1225.0 187:241.0 188:102.0 1…	6262	C00077	AHLPHDHHMVZTML-BYPYZUCNSA-N	97160	196153	103809	80800	110386	76389	100440	123548	86339	135363	103071	82384	102257	156187	76876	128881	145551	187270	117670	88041	110042	87094	117865	72941	110114	101593	104204	105304
oleic acid	781527	339	1677	85:2028.0 86:501.0 87:461.0 88:450.0 89:1770.0 90:92.0 91:1724.0 92:699.0 93:3684.0 94:1752.0 95:9636.0 96:12465.0 97:7980.0 98:8467.0 99:2044.0 100:150.0 101:659.0 103:66.0 104:2.0 105:1947.0 106:375.0 107:2215.0 108:1397.0 109:5311.0 110:4593.0 111:3398.0 112:1687.0 113:484.0 115:472.0 116:3914.0 117:40886.0 118:4347.0 119:3142.0 120:338.0 121:1983.0 122:672.0 123:2961.0 124:1887.0 125:1309.0 1…	445639	C00712	ZQPPMHVWECSIRJ-KTKRTIGZSA-N	9446	3698	7928	2467	3480	2850	3017	3680	2946	2127	5217	1644	1821	3625	2406	19099	3496	3424	510	3305	3544	5934	2601	3977	7208	9023	3124	6451.67
oleamide	849710	144	20961	85:426.0 86:402.0 87:144.0 89:353.0 90:711.0 91:1369.0 92:194.0 93:400.0 94:235.0 95:556.0 96:526.0 97:627.0 98:214.0 99:199.0 100:1197.0 101:249.0 102:259.0 104:85.0 105:184.0 106:90.0 107:124.0 108:222.0 109:239.0 110:336.0 111:154.0 113:111.0 114:132.0 115:2827.0 116:11090.0 117:1116.0 118:448.0 119:161.0 120:59.0 121:55.0 122:381.0 123:147.0 124:172.0 125:88.0 126:316.0 127:230.0 128:10813.0 …	5283387	C19670	FATBGEAMYMYZAF-KTKRTIGZSA-N	16272	19758	17178	15425	18259	15438	13662	19115	14281	22392	23512	17310	16816	15190	15330	13939	32219	21433	14193	16022	15826	16440	17446	19676	19567	17325	15378	17423.3
noradrenaline	754841	174	108125	85:69.0 86:2013.0 87:307.0 88:81.0 89:62.0 92:25.0 97:67.0 100:786.0 101:131.0 102:80.0 103:132.0 104:29.0 105:30.0 111:31.0 112:28.0 113:33.0 114:51.0 115:44.0 116:65.0 117:112.0 119:56.0 121:31.0 122:36.0 125:46.0 130:237.0 131:228.0 132:29.0 133:249.0 134:49.0 135:51.0 138:27.0 142:32.0 144:48.0 145:51.0 146:51.0 147:840.0 148:142.0 149:106.0 157:20.0 158:24.0 159:53.0 161:34.0 172:26.0 174:95…	439260	C00547	SFLSHLFXELFNJZ-QMMMGPOBSA-N	2399	1609	1718	1712	2603	2301	1305	1907	1175	1638	2229	1396	1098	1444	1313	1135	1240	830	1235	1500	1728	1604	1482	1075	1574	1748	2054	1792
nicotinic acid	366992	180	285	85:402.0 86:47.0 87:81.0 90:191.0 91:76.0 94:43.0 99:36.0 100:31.0 103:50.0 105:288.0 106:4046.0 107:327.0 109:67.0 110:145.0 118:33.0 122:66.0 123:45.0 126:72.0 129:143.0 134:280.0 135:48.0 136:4959.0 137:603.0 138:162.0 139:22.0 153:17.0 156:104.0 158:16.0 160:19.0 165:17.0 166:29.0 167:25.0 171:18.0 175:13.0 179:34.0 180:4823.0 181:551.0 182:132.0 184:156.0 195:164.0 196:32.0 198:40.0 200:20.0…	938	C00253	PVNIIMVLHYAWGP-UHFFFAOYSA-N	1107	828	73022	1249	1430	724	764	1167	6633	1616	1137	956	1096	1581	1627	918	1077	7581	708	941	81422	4989	2169	964	1073	1045	1000	1039.33
nicotinamide	469827	179	1749	85:163.0 86:62.0 88:15.0 93:250.0 94:28.0 95:14.0 99:2.0 100:441.0 102:35.0 104:246.0 105:493.0 106:197.0 107:167.0 108:39.0 110:86.0 113:68.0 114:53.0 119:38.0 122:5.0 130:17.0 131:146.0 133:48.0 136:1730.0 137:162.0 138:49.0 143:12.0 147:1383.0 148:106.0 149:87.0 151:12.0 161:6.0 162:2.0 171:59.0 174:10.0 175:40.0 179:4411.0 180:519.0 181:144.0 183:21.0 184:100.0 186:1.0 189:21.0 190:22.0 191:1…	936	C00153	DFPAKSUCGFBDDF-UHFFFAOYSA-N	296576	398502	278784	362339	407750	361738	282701	371024	380649	423040	468453	287394	289964	393455	310243	320429	387372	337370	357212	290935	376316	329879	418082	368524	428837	379217	350869	386308
N-acetylputrescine	595523	174	87301	85:3862.0 86:56152.0 87:6678.0 88:3311.0 89:518.0 90:72.0 93:1.0 94:49.0 95:146.0 96:2586.0 97:481.0 98:2104.0 99:2411.0 100:32618.0 101:5452.0 102:5394.0 103:1640.0 104:582.0 105:212.0 109:26.0 110:423.0 111:415.0 112:6397.0 113:2161.0 114:2504.0 115:2578.0 116:5494.0 117:3889.0 118:1034.0 119:497.0 120:23.0 122:1872.0 123:114.0 124:123.0 125:23.0 126:826.0 127:360.0 128:3154.0 129:1963.0 130:96…	122356	C02714	KLZGKIDSEJWEDW-UHFFFAOYSA-N	6872	8376	6330	6640	6122	5702	7357	4288	5823	7813	7531	5092	5613	9437	4887	6978	8857	8795	9012	6179	4144	6254	8474	5590	7263	6143	6184	6530
N-acetylaspartic acid	548028	158	4081	85:424.0 86:274.0 87:183.0 88:123.0 93:100.0 94:61.0 95:123.0 98:237.0 99:211.0 100:820.0 101:420.0 102:186.0 103:219.0 104:72.0 107:36.0 109:95.0 110:133.0 111:191.0 112:302.0 113:107.0 114:107.0 115:220.0 116:1962.0 117:4292.0 118:543.0 119:205.0 120:45.0 121:29.0 123:35.0 124:18.0 128:132.0 129:1942.0 130:860.0 131:1103.0 132:1033.0 133:678.0 134:131.0 135:58.0 137:52.0 138:25.0 139:83.0 141:4…	65065	C01042	OTCCIMWXFLJLIA-BYPYZUCNSA-N	12459	16205	27699	11857	23656	40470	14487	4504	11479	9038	14547	67264	21529	5689	9090	9154	3698	5548	5587	24368	34589	7573	9224	8208	16520	14673	13543	14912
myristic acid	634414	285	127	85:1672.0 86:922.0 87:259.0 88:617.0 89:2301.0 90:194.0 91:565.0 93:1089.0 94:262.0 95:2947.0 96:479.0 97:1977.0 98:1752.0 99:1650.0 100:382.0 101:1406.0 104:452.0 105:1305.0 106:321.0 107:394.0 108:204.0 109:725.0 110:354.0 111:699.0 112:710.0 116:3547.0 117:55137.0 118:5160.0 119:1775.0 120:155.0 121:314.0 122:68.0 123:74.0 124:132.0 125:204.0 128:186.0 129:23236.0 130:2963.0 131:10163.0 132:11…	11005	C06424	TUNFSRHWOTWDNC-UHFFFAOYSA-N	10850	9047	5417	6361	7956	8954	4966	6133	5130	9440	6367	4416	5123	5595	5872	4892	9007	5384	5207	10569	6824	5441	4886	4456	6821	4462	5897	5726.67
myo-inositol	730022	305	1741	85:113.0 86:491.0 87:31.0 88:19.0 89:298.0 90:43.0 95:6.0 99:170.0 100:411.0 101:320.0 102:164.0 103:3399.0 104:366.0 105:2.0 107:22.0 108:49.0 109:262.0 111:243.0 112:149.0 113:176.0 114:90.0 115:187.0 116:296.0 117:1042.0 118:228.0 119:212.0 121:1.0 123:6.0 124:38.0 125:22.0 126:73.0 127:67.0 128:163.0 129:4240.0 130:611.0 131:1566.0 132:262.0 133:3203.0 134:572.0 135:421.0 136:43.0 138:92.0 13…	892	C00137	CDAISMWEOUEBRE-UHFFFAOYSA-N	417749	228925	151127	244940	422751	661921	201673	105112	204373	225662	366744	679886	261320	120656	191759	130072	88998	80362	125400	471952	214359	185746	127560	206447	267475	241243	219231	242650
methionine sulfoxide	588656	128	372461	85:10337.0 86:3352.0 87:1614.0 88:904.0 89:1136.0 90:1869.0 91:1993.0 95:2835.0 96:1718.0 97:437.0 98:2455.0 99:6204.0 100:10564.0 101:2950.0 102:4709.0 103:5059.0 104:470.0 105:970.0 106:210.0 107:237.0 108:232.0 109:235.0 110:13920.0 111:957.0 112:1260.0 113:904.0 114:3619.0 115:2804.0 116:1689.0 117:2458.0 118:673.0 119:1021.0 120:77.0 122:117.0 123:51.0 125:1141.0 126:1780.0 127:1993.0 128:53…	10062737	C15998	QEFRNWWLZKMPFJ-ZXPFJRLXSA-N	50727	52705	40449	35322	54895	36902	33209	34976	46808	53469	70228	52524	43492	47987	47177	42354	51481	48157	37771	37263	49785	39744	40369	54315	53039	45752	39746	46179
methionine	483560	176	45	86:209.0 87:157.0 88:89.0 92:28.0 96:49.0 98:179.0 100:943.0 101:113.0 102:175.0 103:199.0 104:109.0 105:441.0 107:31.0 114:409.0 115:107.0 117:136.0 118:21.0 122:14.0 128:6524.0 129:603.0 130:496.0 131:1184.0 132:354.0 134:118.0 144:59.0 145:49.0 146:97.0 147:486.0 148:243.0 149:200.0 151:51.0 159:53.0 160:202.0 161:47.0 162:43.0 163:30.0 164:16.0 172:30.0 174:90.0 175:14.0 176:5168.0 177:722.0 …	6137	C00073	FFEARJCKVFRZRR-BYPYZUCNSA-N	92636	62173	109830	21280	69187	42883	71403	69755	91599	48404	74137	70612	52276	106095	66966	45947	48508	41934	30210	35803	112802	70175	38035	81523	61778	27911	42747	44145.3
methanolphosphate	289520	241	5393	91:189.0 98:118.0 99:213.0 109:13.0 110:42.0 115:116.0 117:125.0 118:94.0 119:81.0 121:107.0 122:6.0 123:105.0 130:13.0 133:646.0 134:53.0 135:408.0 136:125.0 137:176.0 143:34.0 144:4.0 151:78.0 158:18.0 160:2.0 163:856.0 164:67.0 165:58.0 167:92.0 168:16.0 181:147.0 184:128.0 195:233.0 198:4.0 210:1.0 211:438.0 212:72.0 213:19.0 225:3.0 228:46.0 239:1.0 241:2338.0 242:433.0 243:249.0 244:9.0 256…	13130		CAAULPUQFIIOTL-UHFFFAOYSA-N	29380	29594	19367	30369	26017	27088	22676	24790	23930	35260	30344	21285	29062	25291	14753	31850	27661	22628	30444	23773	22095	13189	32540	22426	34043	30835	27893	30923.7
melibiose	988497	361	4730	87:30.0 88:14.0 89:775.0 90:43.0 96:163.0 99:91.0 100:296.0 101:841.0 102:257.0 103:3880.0 104:223.0 105:205.0 109:146.0 113:136.0 114:48.0 116:215.0 117:1162.0 118:29.0 125:3.0 129:2842.0 130:613.0 131:483.0 133:1258.0 134:133.0 135:18.0 137:14.0 138:29.0 139:3.0 140:57.0 141:70.0 142:53.0 143:226.0 145:162.0 147:3683.0 148:373.0 149:291.0 150:67.0 153:61.0 154:4.0 155:526.0 156:117.0 157:540.0 …	440658	C05402	DLRVVLDZNNYCBX-ABXHMFFYSA-N	1177	1480	688	1119	2130	996	1166	838	1690	2333	1308	2258	1947	697	1900	866	1635	1437	1070	3450	1332	1512	1211	1827	2197	1192	1465	1618
melezitose	1141909	361	370903	85:1290.0 86:318.0 87:718.0 88:677.0 89:2512.0 90:51.0 93:284.0 95:194.0 96:292.0 97:375.0 99:1039.0 100:456.0 101:2633.0 102:612.0 103:17174.0 104:1098.0 105:1459.0 108:236.0 109:953.0 110:272.0 111:974.0 112:317.0 113:626.0 114:375.0 115:1139.0 116:133.0 117:6979.0 119:842.0 122:37.0 124:206.0 125:237.0 127:160.0 128:416.0 129:12641.0 130:2228.0 131:1990.0 133:2767.0 134:773.0 135:602.0 137:27.…	92817	C08243	QWIZNVHXZXRPDR-WSCXOGSTSA-N	336	972	861	615	643	326	1066	1016	532	510	1616	344	1251	988	356	1827	978	843	1641	575	1071	232	927	253	1054	853	884	930.333
maltotriose	1176044	361	84521	85:2289.0 86:1107.0 87:1856.0 88:1048.0 89:11031.0 90:1060.0 91:652.0 92:201.0 93:121.0 94:240.0 95:525.0 96:664.0 97:2907.0 98:443.0 99:1934.0 100:3182.0 101:6896.0 102:3193.0 103:45196.0 104:4117.0 105:5028.0 106:356.0 107:488.0 108:225.0 109:2412.0 110:402.0 111:1693.0 112:454.0 113:1828.0 114:1470.0 115:2305.0 116:3828.0 117:26968.0 118:2734.0 119:2261.0 120:199.0 121:186.0 122:101.0 123:327.…	439586	C01835	FYGDTMLNYKFZSV-DZOUCCHMSA-N	12277	30268	22936	18814	18265	21103	34253	31501	7490	12468	54991	5030	32998	33805	5721	62559	50822	21267	61529	21325	46539	33576	37781	1444	32159	27869	27922	29316.7
maltose	946601	204	1979	85:18.0 86:40.0 87:38.0 89:640.0 90:50.0 94:3.0 95:51.0 96:226.0 97:52.0 98:60.0 99:10.0 100:262.0 101:31.0 102:157.0 103:2571.0 104:171.0 105:231.0 108:7.0 109:86.0 111:17.0 112:13.0 113:130.0 114:62.0 116:82.0 117:1560.0 118:98.0 119:98.0 125:5.0 127:10.0 128:39.0 129:1849.0 130:331.0 131:223.0 132:24.0 133:813.0 134:81.0 140:25.0 141:77.0 142:107.0 143:428.0 145:58.0 147:3256.0 148:427.0 149:3…	439186	C00208	GUBGYTABKSRVRQ-PICCSMPSSA-N	173756	292534	189186	210088	197889	285511	291777	245193	95162	148703	479667	66178	310161	240919	89702	404263	322098	190118	354455	151908	338946	410104	360288	42310	274621	258419	232903	255314
malic acid	463180	233	1391	85:66.0 87:316.0 88:106.0 89:148.0 90:42.0 95:37.0 99:129.0 101:4462.0 102:488.0 103:641.0 104:93.0 105:294.0 115:533.0 116:432.0 117:2305.0 118:259.0 119:501.0 120:70.0 121:62.0 124:21.0 129:385.0 131:1945.0 132:129.0 133:6850.0 134:1075.0 135:667.0 136:51.0 137:33.0 139:20.0 142:41.0 143:745.0 144:107.0 145:145.0 147:21089.0 148:2969.0 149:2528.0 150:99.0 151:286.0 153:24.0 158:12.0 159:29.0 16…	525	C00711	BJEPYKJPYRNKOW-UHFFFAOYSA-N	97217	158285	71298	143596	123769	125150	140397	163760	116052	128080	161164	108091	116631	194612	93364	208448	50964	40009	208693	58011	150781	52532	188626	77835	144770	127756	121678	131401
maleimide	245118	154	1743	85:294.0 86:375.0 87:61.0 88:60.0 92:7.0 93:188.0 94:171.0 96:191.0 97:130.0 99:129.0 100:1406.0 101:44.0 102:144.0 103:750.0 105:72.0 107:179.0 110:1243.0 111:89.0 114:287.0 115:459.0 116:31.0 117:256.0 126:37.0 127:659.0 128:781.0 130:926.0 131:244.0 133:167.0 134:886.0 135:5.0 141:1.0 144:9.0 146:57.0 147:1899.0 149:79.0 150:32.0 154:6151.0 155:630.0 156:263.0 157:17.0 160:56.0 167:18.0 168:5.…	10935	C07272	PEEHTFAAVSWFBL-UHFFFAOYSA-N	12922	9908	7952	26864	8110	7456	5679	9935	14254	11945	9773	16926	7594	10724	23280	5389	7340	9385	12560	12831	4555	15212	8559	25148	9692	8163	9366	9073.67
lyxose	541086	217	85112	85:155.0 87:455.0 88:330.0 89:5647.0 90:390.0 94:48.0 96:79.0 99:377.0 100:2717.0 101:1492.0 102:600.0 103:35832.0 104:3052.0 105:1929.0 106:120.0 107:53.0 109:17.0 110:80.0 111:85.0 112:138.0 113:332.0 114:254.0 115:274.0 116:415.0 117:4160.0 118:270.0 119:534.0 121:96.0 126:187.0 127:203.0 128:129.0 129:3451.0 130:540.0 131:1760.0 133:4326.0 134:544.0 135:414.0 138:29.0 139:23.0 142:121.0 143:6…	439240	C00476	SRBFZHDQGSBBOR-AGQMPKSLSA-N	3374	3027	2419	3060	4048	4818	2074	3084	3920	5294	3989	5282	2712	2900	4689	2948	2723	2507	2455	2916	3660	3595	3119	4466	3623	2947	2908	3159.33
lysine	663483	317	12	85:2755.0 86:29130.0 87:3786.0 88:12077.0 89:1291.0 90:709.0 92:136.0 93:103.0 94:668.0 95:313.0 96:506.0 97:609.0 98:2819.0 99:1955.0 100:31497.0 101:4429.0 102:7671.0 103:3645.0 104:565.0 105:379.0 106:83.0 107:97.0 108:128.0 109:134.0 110:753.0 111:416.0 112:6522.0 113:2018.0 114:7116.0 115:10574.0 116:3465.0 117:4929.0 118:1028.0 119:900.0 120:191.0 121:127.0 123:145.0 124:606.0 125:212.0 126…	5962	C00047	KDXKERNSBIXSRK-YFKPBYRVSA-N	80105	173159	49397	38235	32633	39225	50948	64031	32426	55595	42004	27692	49610	57178	19693	71498	63887	97646	61945	37543	49071	38369	43997	22020	52707	44412	45591	47570
linoleic acid	777414	150	165	85:1534.0 86:470.0 87:386.0 88:244.0 89:1256.0 90:176.0 91:6885.0 92:1525.0 93:8654.0 94:6153.0 95:14372.0 96:7918.0 97:3896.0 98:518.0 99:829.0 100:115.0 101:441.0 102:166.0 103:421.0 104:436.0 105:2615.0 106:995.0 107:4482.0 108:3591.0 109:5935.0 110:3865.0 111:1556.0 112:178.0 113:194.0 115:385.0 116:1903.0 117:9875.0 118:1041.0 119:1844.0 120:836.0 121:4850.0 122:2280.0 123:2389.0 124:1664.0 …	5280450	C01595	OYHQOLUKZRVURQ-HZJYTTRNSA-N	38150	15699	7004	11150	12961	26924	12305	9145	10598	13630	12345	6141	7316	16666	7167	15613	6340	4410	15737	15627	21918	11659	15965	7580	13956	14433	12937	13775.3
levoglucosan	569637	204	3169	85:775.0 87:165.0 88:163.0 89:177.0 90:42.0 91:21.0 92:2.0 95:13.0 97:132.0 98:53.0 99:731.0 100:180.0 101:2830.0 102:212.0 103:5456.0 104:270.0 105:366.0 109:317.0 111:424.0 112:33.0 113:818.0 114:131.0 115:724.0 116:1575.0 117:3643.0 118:337.0 119:568.0 120:38.0 125:69.0 126:44.0 127:263.0 129:5991.0 130:703.0 131:1830.0 132:221.0 133:3867.0 134:297.0 135:293.0 136:48.0 139:2.0 140:20.0 141:67.…	2724705		TWNIBLMWSKIRAT-VFUOTHLCSA-N	1717	3482	400	619	1107	1042	958	720	690	1638	1179	370	552	1119	775	3624	859	822	1225	900	507	653	631	861	1393	1522	1112	1342.33
leucine	345845	158	1794	86:1186.0 91:1133.0 94:62.0 97:1860.0 98:2022.0 99:683.0 100:12586.0 101:4444.0 102:32478.0 104:6759.0 105:3088.0 107:2866.0 108:496.0 109:4719.0 111:327.0 113:1591.0 114:423.0 115:2890.0 116:9750.0 117:645.0 119:20827.0 120:3522.0 121:13548.0 122:1551.0 123:10368.0 124:1092.0 128:3884.0 129:571.0 130:3830.0 132:523.0 133:190410.0 134:12073.0 135:57164.0 136:2921.0 137:40880.0 138:3944.0 139:5217…	6106	C00123	ROHFNLRQFUQHCH-YFKPBYRVSA-N	678660	586470	365730	410662	613521	636442	520610	382048	644360	706968	672342	773658	404011	503915	742640	392568	475965	387689	401416	424080	415646	454090	409325	710470	547246	471466	495833	504848
lactose	936998	204	217651	85:718.0 86:125.0 87:742.0 88:514.0 89:1519.0 90:90.0 91:1172.0 92:290.0 93:2096.0 94:473.0 95:8128.0 96:660.0 97:648.0 98:146.0 99:644.0 100:89.0 101:2780.0 102:491.0 103:10066.0 104:786.0 105:602.0 106:52.0 107:403.0 108:128.0 109:536.0 111:245.0 112:51.0 113:534.0 114:16.0 115:273.0 116:1295.0 117:4056.0 118:232.0 119:356.0 120:59.0 121:632.0 122:23.0 123:606.0 124:68.0 125:108.0 126:48.0 127:…	6134	C01970	GUBGYTABKSRVRQ-DCSYEGIMSA-N	22097	33777	24870	27231	30135	51255	28692	31649	12384	23868	67518	8664	41880	34382	11817	52555	58344	32223	42824	19543	41693	64039	44930	5809	37603	32502	32741	34282
lactic acid	219848	191	46123	86:16619.0 87:146789.0 88:203478.0 89:44021.0 90:4589.0 91:5399.0 92:2326.0 93:2115.0 94:10118.0 95:3417.0 96:954.0 97:589.0 99:12540.0 100:2928.0 101:119286.0 102:104206.0 103:90957.0 104:16144.0 105:36142.0 106:5020.0 107:5840.0 108:885.0 109:791.0 110:2194.0 113:11122.0 114:2567.0 115:74843.0 116:33695.0 117:2428105.0 118:268597.0 119:128879.0 120:10300.0 121:3135.0 122:950.0 123:1352.0 124:11…	612	C01432	JVTAAEKCZFNVCJ-UHFFFAOYSA-N	4742880	7490400	7878551	6744564	3408047	6898528	3963521	7494422	5470655	6750058	7664626	5605009	7257359	2719222	4975944	5398302	2974809	6966472	6568181	7641472	2864256	6246880	6471809	4674568	3206691	6542586	6343941	5364406
lactamide	263097	232	341711	85:958.0 86:2218.0 88:1400.0 89:13590.0 90:1204.0 91:442.0 92:77.0 93:346.0 98:354.0 100:23702.0 101:7766.0 102:2933.0 103:1224.0 104:221.0 105:265.0 109:232.0 114:1137.0 115:2453.0 116:3138.0 117:12063.0 118:1402.0 119:651.0 123:83.0 126:704.0 128:612.0 129:461.0 133:1959.0 138:43.0 140:49.0 142:211.0 144:1076.0 147:5295.0 148:1446.0 149:426.0 152:54.0 153:49.0 156:75.0 158:575.0 159:181.0 160:1…	94220		SXQFCVDSOLSHOQ-UHFFFAOYSA-N	3998	4217	3353	4098	4008	4067	3059	5194	2296	4326	5020	2280	4169	4059	3301	3215	4877	4677	5438	3803	4223	3158	3021	2557	4668	3238	3365	3757
itaconic acid	386511	147	101725	92:53.0 94:44.0 95:223.0 96:124.0 97:3511.0 98:1385.0 101:481.0 103:529.0 104:70.0 105:199.0 111:73.0 112:51.0 113:132.0 115:136.0 116:86.0 118:39.0 119:269.0 120:15.0 122:569.0 123:35.0 125:60.0 126:53.0 127:28.0 131:790.0 132:78.0 133:1425.0 135:116.0 140:253.0 141:906.0 142:427.0 143:125.0 144:23.0 145:19.0 146:82.0 147:38445.0 148:6215.0 149:3614.0 151:19.0 155:64.0 156:81.0 157:185.0 159:50.…	811	C00490	LVHBHZANLOWSRM-UHFFFAOYSA-N	26687	36784	33391	32007	26930	25028	21654	31520	34891	13979	45439	49225	31431	37664	38182	68504	37810	33284	45764	30092	35774	32808	7380	52602	42265	7295	4112	17890.7
isothreonic acid	489385	292	1679	85:304.0 86:391.0 88:631.0 89:4158.0 90:414.0 91:179.0 92:233.0 93:215.0 94:45.0 96:145.0 97:116.0 98:15.0 99:816.0 100:110.0 101:2762.0 102:21122.0 103:20966.0 104:2634.0 105:1408.0 106:64.0 107:560.0 108:290.0 109:71.0 110:395.0 111:105.0 113:1032.0 114:253.0 115:1508.0 116:877.0 117:33848.0 118:3267.0 119:2907.0 120:140.0 121:96.0 122:8.0 124:18.0 125:13.0 127:531.0 128:50.0 129:6995.0 130:178…	151152	C00639	JPIJQSOTBSSVTP-GBXIJSLDSA-N	2114	2071	1906	1454	1579	1981	1157	1148	1178	1341	1723	1781	952	1275	1416	1102	1978	1696	1351	1852	1332	2010	1423	1553	1900	1656	1708	1754.67
isoleucine	359251	158	15	85:1549.0 86:3001.0 87:645.0 88:285.0 89:271.0 90:580.0 91:64.0 92:52.0 95:58.0 96:323.0 97:189.0 98:829.0 99:977.0 100:9875.0 101:1414.0 102:3456.0 103:1535.0 104:311.0 105:134.0 111:127.0 112:440.0 113:373.0 114:1505.0 115:765.0 116:651.0 118:274.0 119:292.0 121:53.0 123:27.0 126:183.0 128:1693.0 129:920.0 130:964.0 131:1559.0 132:2068.0 133:2024.0 135:106.0 142:989.0 143:511.0 144:398.0 145:30…	6306	C00407	AGPKZVBTJJNPAG-WHFBIAKZSA-N	363701	313268	166429	216389	247886	317802	210557	185297	338224	347225	295361	366857	188216	220611	382959	174949	218316	225044	191679	213840	166378	198582	195489	394007	275705	242783	257016	258501
isocitric acid	617338	245	32122	85:2447.0 86:626.0 87:1258.0 88:847.0 89:1234.0 90:260.0 91:1069.0 92:228.0 93:230.0 94:47.0 95:3308.0 97:857.0 98:490.0 99:1992.0 100:157.0 101:1347.0 102:1246.0 103:1778.0 104:706.0 105:2996.0 106:205.0 107:136.0 108:170.0 109:137.0 110:130.0 111:512.0 112:175.0 113:5118.0 114:643.0 115:1659.0 116:2844.0 117:4523.0 118:958.0 119:1389.0 120:194.0 121:151.0 122:61.0 123:48.0 124:33.0 125:32.0 126…	5318532	C00451	ODBLHEXUDAPZAU-ZAFYKAAXSA-N	4056	3783	3376	3136	3783	3337	1978	3280	4122	5203	7857	3894	3605	3870	4040	1824	2478	3212	2866	3471	3649	3537	4294	4719	3371	4788	4345	4168
inulotriose	1131821	361	14686	85:202.0 86:12.0 87:146.0 88:80.0 89:386.0 90:24.0 91:42.0 92:8.0 93:9.0 94:17.0 95:51.0 96:71.0 97:207.0 98:32.0 99:143.0 100:33.0 101:514.0 102:178.0 103:6796.0 104:594.0 105:250.0 108:1.0 109:400.0 110:25.0 111:112.0 112:21.0 113:215.0 114:47.0 115:200.0 116:230.0 117:1582.0 118:135.0 119:143.0 120:21.0 121:20.0 122:9.0 123:22.0 124:17.0 125:80.0 126:58.0 127:217.0 128:57.0 129:4450.0 130:610.…	22833608	C01355	AIHDCSAXVMAMJH-GFBKWZILSA-N	235	413	352	675	826	645	1043	488	1332	677	2032	251	1085	1186	211	2014	1613	501	2233	382	1370	970	60	917	1264	520	451	745
inositol-4-monophosphate	845976	315	4759	100:40.0 104:35.0 107:57.0 113:34.0 117:5.0 128:7.0 129:318.0 133:192.0 137:66.0 142:185.0 143:288.0 144:3.0 147:3716.0 148:705.0 150:3.0 151:84.0 153:82.0 155:66.0 156:40.0 158:31.0 159:5.0 163:11.0 164:91.0 166:55.0 167:35.0 168:65.0 169:49.0 173:33.0 177:50.0 178:26.0 180:12.0 181:79.0 182:9.0 183:29.0 189:11.0 190:133.0 191:543.0 192:52.0 194:70.0 195:10.0 196:25.0 201:25.0 207:133.0 209:68.0…	440043	C03546	INAPMGSXUVUWAF-GFWFORPUSA-N	3960	3725	2978	3683	3422	2922	3007	3269	3456	4793	4920	3787	1061	4173	4233	4417	5837	3383	5031	3843	4822	3757	3637	4193	4009	3459	2992	3486.67
inosine	897434	230	84524	85:1568.0 86:780.0 87:1166.0 88:560.0 89:1904.0 91:15501.0 92:2918.0 93:6326.0 94:1647.0 95:2401.0 97:1081.0 98:220.0 99:1165.0 100:804.0 101:3341.0 102:808.0 103:15276.0 104:2320.0 105:6001.0 106:3197.0 107:1491.0 108:2478.0 109:746.0 110:1136.0 111:1921.0 112:413.0 113:1448.0 114:353.0 115:3043.0 116:2998.0 117:9407.0 118:1635.0 119:4572.0 120:1119.0 121:826.0 122:365.0 123:390.0 124:342.0 125:…	6021	C00294	UGQMRVRMYYASKQ-KQYNXXCUSA-N	39315	49330	15952	35800	61040	70847	28235	25782	43510	51265	53997	48726	40147	38252	32018	45067	23945	24601	29166	24201	49045	35234	44055	35580	43725	39535	35379	39546.3
indole-3-propionic acid	779808	202	84924	85:131.0 86:195.0 87:383.0 88:87.0 89:399.0 90:136.0 91:4648.0 92:741.0 93:5094.0 94:2170.0 95:3727.0 100:267.0 101:163.0 102:233.0 104:88.0 105:1610.0 106:415.0 107:2058.0 108:2307.0 109:816.0 113:67.0 115:298.0 116:334.0 119:835.0 120:333.0 121:1207.0 122:635.0 123:131.0 126:128.0 128:139.0 129:1859.0 130:752.0 131:1092.0 133:989.0 134:277.0 135:821.0 136:465.0 139:35.0 141:53.0 142:82.0 144:13…	3744		GOLXRNDWAUTYKT-UHFFFAOYSA-N	66876	58197	26875	43531	48658	47831	30698	25849	51253	56079	53642	65111	28537	27108	55908	23739	25723	35874	26859	45076	19839	34622	30416	60639	39443	37386	29974	35601
hypoxanthine	619128	265	1663	85:17650.0 86:12163.0 87:3151.0 88:967.0 89:1497.0 90:1362.0 91:1011.0 92:2327.0 93:2705.0 94:2109.0 95:8249.0 96:4731.0 97:4274.0 98:10523.0 99:10631.0 100:18705.0 101:4328.0 102:2856.0 103:1825.0 104:825.0 105:732.0 106:877.0 107:1246.0 108:1010.0 109:1929.0 110:7804.0 111:16720.0 112:8157.0 113:3184.0 114:2386.0 115:2768.0 116:1782.0 117:3672.0 118:1096.0 119:3047.0 120:887.0 121:1152.0 122:16…	790	C00262	FDGQSTZJBFJUBT-UHFFFAOYSA-N	91742	72898	41534	72737	101905	122263	62762	58908	98585	105457	104184	144346	64164	54100	155236	59635	52444	44938	45743	137544	65209	63788	73149	88845	86064	78283	79564	81303.7
hydroxycarbamate	325948	278	7010	86:1090.0 87:384.0 89:78.0 99:251.0 102:276.0 107:178.0 108:1.0 110:207.0 119:381.0 127:1.0 131:531.0 132:298.0 133:1122.0 135:10.0 143:27.0 146:671.0 147:8487.0 148:1209.0 149:624.0 155:128.0 157:23.0 160:1255.0 161:198.0 162:131.0 163:12.0 169:38.0 171:2468.0 172:143.0 173:288.0 186:141.0 189:1974.0 190:204.0 193:109.0 194:27.0 205:140.0 206:5.0 207:302.0 208:56.0 209:7.0 221:55.0 261:10.0 267:…	16639161		DRAJWRKLRBNJRQ-UHFFFAOYSA-M	8760	15817	15696	14819	11211	12750	11390	10411	11966	17215	17253	10784	12135	13031	8136	7573	4478	11656	13847	10608	11126	10639	12116	12417	13744	12090	10843	12225.7
homoserine	443878	218	2849	101:66.0 102:400.0 103:4169.0 104:311.0 105:88.0 108:5.0 113:20.0 114:56.0 115:64.0 116:6.0 117:924.0 118:50.0 125:1.0 128:3071.0 129:503.0 130:734.0 131:345.0 132:149.0 133:513.0 134:269.0 135:55.0 139:3.0 140:11.0 141:19.0 145:11.0 146:159.0 147:1347.0 148:40.0 149:294.0 157:459.0 158:17.0 159:17.0 172:20.0 177:38.0 180:8.0 184:17.0 185:46.0 191:9.0 199:4.0 200:1.0 202:287.0 204:73.0 208:3.0 21…	12647	C00263	UKAUYVFTDYCKQA-VKHMYHEASA-N	1393	1011	1062	811	1177	887	897	1436	811	1074	1057	542	816	1767	751	1155	891	1062	695	668	1027	820	1466	1440	1021	941	1016	992.667
histidine	664395	154	58170	132:965.0 153:2576.0 154:57570.0 155:11163.0 166:1042.0 167:250.0 226:659.0 238:1978.0 239:480.0 253:84.0 254:7954.0 255:1931.0 256:779.0 257:542.0 258:37.0 266:374.0 267:124.0 299:459.0 312:23.0 328:161.0 330:104.0 355:85.0 356:618.0 357:289.0 371:225.0 372:23.0 420:9.0 435:44.0 436:68.0	6274	C00135	HNDVDQJCIGZPNO-YFKPBYRVSA-N	68877	132091	43552	4209	33378	33864	46197	56794	30726	19255	38940	30395	972	44483	25930	55481	51599	27326	44851	36775	41615	13913	38945	26684	12060	40086	12165	21437
heptadecanoic acid	751309	117	727	86:84.0 89:126.0 93:146.0 95:297.0 97:364.0 98:171.0 99:152.0 101:71.0 105:120.0 107:47.0 109:65.0 111:142.0 112:68.0 113:69.0 116:319.0 117:6884.0 118:515.0 119:190.0 123:26.0 125:38.0 129:2928.0 130:357.0 131:779.0 132:2003.0 133:510.0 134:126.0 141:18.0 143:248.0 145:1080.0 146:130.0 149:39.0 152:19.0 153:14.0 159:91.0 163:18.0 171:63.0 174:86.0 177:28.0 182:19.0 187:82.0 189:15.0 197:18.0 201…	10465		KEMQGTRYUADPNZ-UHFFFAOYSA-N	10889	8849	8394	9966	10259	10138	7528	9331	8197	10294	10820	7643	8704	8896	7029	7648	9623	7635	7697	9651	9665	8251	9913	7260	9959	9235	8339	9177.67
guanosine	954962	324	1966	85:1543.0 86:695.0 87:960.0 88:305.0 89:2775.0 90:249.0 91:343.0 93:203.0 94:284.0 95:499.0 96:239.0 97:2078.0 98:737.0 99:4070.0 100:2326.0 101:4073.0 102:1037.0 103:34450.0 104:3406.0 105:1568.0 106:62.0 107:214.0 109:142.0 110:455.0 111:1465.0 112:454.0 113:1897.0 114:483.0 115:8354.0 116:2447.0 117:6988.0 118:924.0 119:1155.0 120:232.0 121:117.0 122:147.0 123:259.0 124:207.0 125:458.0 126:538…	6802	C00387	NYHBQMYGNKIUIF-UUOKFMHZSA-N	463	517	314	451	810	564	421	473	384	584	508	514	626	508	400	404	284	431	324	365	380	579	466	805	445	636	621	567.333
glycyl tyrosine	922071	174	62472	86:1091.0 95:27.0 100:203.0 114:27.0 118:36.0 130:89.0 146:117.0 158:36.0 160:9.0 161:13.0 164:41.0 172:46.0 173:8.0 174:4074.0 175:790.0 176:566.0 177:154.0 178:80.0 179:390.0 180:59.0 187:56.0 201:14.0 213:11.0 214:2.0 215:4.0 220:8.0 229:36.0 232:2.0 233:8.0 234:5.0 250:22.0 256:4.0 262:13.0 274:1.0 275:6.0 284:3.0 291:12.0 293:47.0 294:16.0 307:5.0 308:299.0 309:83.0 310:55.0 311:34.0 312:4.0…	92829		XBGGUPMXALFZOT-VIFPVBQESA-N	3898	4221	4349	1115	1461	2271	4779	6660	1790	2187	3152	3341	1904	15626	2983	2272	3543	4698	1895	2079	1750	7350	3374	6054	2637	1072	1836	1848.33
glycocyamine	510732	171	7964	86:589.0 88:823.0 92:34.0 93:218.0 96:381.0 97:129.0 98:171.0 99:493.0 100:1822.0 101:161.0 104:796.0 108:1344.0 110:188.0 111:107.0 114:238.0 115:1808.0 118:1160.0 127:237.0 128:57.0 130:1500.0 131:316.0 136:24.0 141:551.0 142:196.0 144:253.0 155:279.0 157:489.0 158:556.0 159:49.0 166:2.0 171:14960.0 172:3060.0 173:1308.0 174:100.0 185:462.0 186:3372.0 187:543.0 188:378.0 198:2214.0 199:693.0 20…	763	C00581	BPMFZUMJYQTVII-UHFFFAOYSA-N	22308	48082	30852	25420	47175	32776	15066	19060	34269	40546	43146	38658	27382	31178	40910	23534	30967	55702	14033	37383	25646	10718	28808	35179	17939	15385	26564	19962.7
glycine	368707	248	6	85:2882.0 86:87494.0 87:10917.0 88:4018.0 89:822.0 92:65.0 93:42.0 94:27.0 95:426.0 96:50.0 97:67.0 99:1489.0 100:53029.0 101:10140.0 102:5892.0 103:928.0 105:1276.0 110:146.0 113:1787.0 114:44.0 115:2820.0 116:1864.0 117:12472.0 118:47.0 119:3422.0 122:40.0 123:85.0 125:63.0 129:156.0 130:9640.0 131:7466.0 132:862.0 133:31722.0 134:5661.0 135:2633.0 144:2949.0 145:349.0 146:1208.0 147:26782.0 14…	750	C00037	DHMQDGOQFOQNFH-UHFFFAOYSA-N	1544173	1180822	1344476	932988	1983072	881248	856002	1084736	1251986	1670730	880282	708237	970107	1322672	1328842	862389	1382307	1642619	816709	1187638	963169	1155724	1249179	1194730	1100217	1136661	1088658	1108512
glycerol-3-galactoside	800205	204	100875	85:119.0 86:50.0 88:92.0 89:704.0 90:63.0 97:170.0 99:209.0 101:1588.0 102:180.0 103:7466.0 104:638.0 105:274.0 113:140.0 114:16.0 115:228.0 116:505.0 117:2068.0 118:19.0 119:111.0 129:3086.0 130:248.0 131:1536.0 132:221.0 133:1744.0 135:112.0 136:31.0 141:23.0 143:419.0 144:45.0 147:6254.0 148:466.0 149:464.0 150:25.0 158:13.0 159:168.0 169:405.0 172:18.0 175:156.0 189:502.0 190:237.0 191:1005.0…	16048618	C05401	NHJUPBDCSOGIKX-NTXXKDEISA-N	3615	3168	3095	2924	5614	4300	3815	3300	3686	5463	5035	3995	2992	4020	3208	21229	4300	2355	7081	2306	3946	2821	3527	2906	5402	5031	2251	4228
glycerol	344466	205	30	85:1069.0 86:1979.0 87:2157.0 88:1086.0 89:5466.0 90:494.0 91:283.0 94:134.0 97:170.0 99:483.0 100:547.0 101:7688.0 102:1229.0 103:30772.0 104:2994.0 105:1697.0 106:143.0 108:135.0 109:140.0 111:130.0 112:89.0 113:993.0 114:232.0 115:2539.0 116:2329.0 117:35562.0 118:3659.0 119:3831.0 120:444.0 121:441.0 122:107.0 123:185.0 124:113.0 128:225.0 129:5116.0 130:612.0 131:6207.0 132:1094.0 133:25238.…	753	C00116	PEDCQBHIVMGVHV-UHFFFAOYSA-N	1881095	1388407	64254	1055563	998800	1664363	1071213	1010170	779578	1099590	1199840	932296	1037133	1139743	846704	253456	970989	1104868	955657	1152744	653366	488828	1112935	806564	1243573	1181321	783440	1.06944e+06
glyceric acid	377308	189	394878	87:1831.0 88:928.0 91:529.0 93:1041.0 95:791.0 96:1138.0 100:1947.0 101:4605.0 102:21019.0 103:23383.0 104:3795.0 105:2757.0 108:2348.0 113:722.0 114:762.0 115:3205.0 116:2271.0 117:2738.0 118:1986.0 119:2762.0 120:586.0 121:223.0 130:7187.0 131:5463.0 132:1954.0 133:25557.0 134:2586.0 135:3526.0 143:457.0 147:45511.0 148:10008.0 149:5843.0 150:825.0 152:713.0 158:59.0 159:395.0 160:155.0 163:804…	752	C00258	RBNPOMFGQQGHHO-UHFFFAOYSA-N	10708	29090	6803	11761	23600	17895	20189	33547	7608	5641	22029	7009	6003	32175	7878	38544	53714	13830	20858	3800	24409	7426	19926	2144	19990	19281	17520	18930.3
glutathione	761296	213	84386	85:57.0 86:293.0 88:52.0 89:291.0 91:68.0 92:107.0 93:168.0 94:238.0 95:2835.0 96:535.0 97:65.0 98:157.0 100:441.0 102:233.0 103:524.0 104:202.0 105:243.0 106:87.0 107:4001.0 108:570.0 109:361.0 112:102.0 114:95.0 115:203.0 116:374.0 117:448.0 118:69.0 119:184.0 120:62.0 121:118.0 122:107.0 123:47.0 124:99.0 125:84.0 126:42.0 127:147.0 129:1131.0 130:238.0 131:325.0 132:150.0 133:278.0 134:92.0 1…	124886	C00051	RWSXRVCMGQZWBV-WDSKDSINSA-N	17026	14953	5638	10289	13359	11269	6178	14512	11901	16108	12281	11608	10411	9010	16315	9973	7879	10774	7253	11021	4865	4915	9873	17377	15168	14836	13957	14653.7
glutaric acid	421260	261	1727	88:191.0 91:36.0 97:767.0 98:37.0 99:40.0 100:340.0 101:236.0 102:261.0 103:344.0 104:57.0 114:112.0 115:81.0 116:704.0 117:526.0 118:162.0 120:11.0 128:639.0 129:1748.0 130:358.0 131:182.0 132:119.0 133:497.0 135:53.0 142:34.0 143:21.0 144:1230.0 145:204.0 147:5413.0 148:702.0 149:827.0 151:43.0 158:934.0 159:179.0 160:47.0 186:172.0 187:30.0 189:439.0 199:13.0 203:445.0 204:296.0 205:234.0 217:…	743	C00489	JFCQEDHGNNZCLN-UHFFFAOYSA-N	1135	641	748	694	923	857	811	424	495	936	1042	1054	964	684	783	1149	984	690	1091	774	786	613	609	618	539	828	409	592
glutamine	600315	156	18	85:588.0 86:773.0 87:527.0 88:297.0 89:472.0 90:276.0 91:144.0 92:65.0 93:78.0 94:61.0 95:137.0 96:185.0 97:201.0 98:705.0 99:418.0 100:4218.0 101:1051.0 102:801.0 104:146.0 105:125.0 107:73.0 110:227.0 111:76.0 112:1090.0 113:753.0 114:2855.0 115:2580.0 116:2463.0 117:1187.0 118:279.0 119:308.0 122:34.0 124:65.0 125:100.0 126:1306.0 128:4527.0 129:1216.0 130:1701.0 131:3856.0 132:1540.0 133:2992…	5961	C00064	ZDXPYRJPNDTMRX-VKHMYHEASA-N	175444	115325	89836	57812	107082	86829	99321	110091	110570	123789	107866	96162	70953	186945	82131	84835	106764	161942	64609	89494	60535	106067	79917	88723	85435	78517	82722	82224.7
glutamic acid	529100	246	28	85:1143.0 86:983.0 87:725.0 88:453.0 89:313.0 90:36.0 91:51.0 95:189.0 96:269.0 97:224.0 98:467.0 99:626.0 100:5243.0 101:1252.0 102:493.0 103:1043.0 104:79.0 105:259.0 108:335.0 109:58.0 110:448.0 111:44.0 112:737.0 113:669.0 114:1398.0 115:911.0 116:669.0 117:712.0 118:217.0 119:303.0 120:26.0 122:179.0 123:41.0 125:90.0 126:202.0 127:190.0 128:17149.0 129:3445.0 130:1476.0 131:1330.0 132:969.0…	33032	C00025	WHUUTDBJXJRKMK-VKHMYHEASA-N	92412	45867	37489	21786	79147	78706	58843	31084	82320	100718	48568	49564	35680	80217	55935	55691	46166	45309	30763	30389	51674	127729	42455	85828	43623	27836	39239	36899.3
glucose-6-phosphate	818275	387	308	89:2051.0 90:203.0 91:178.0 94:11.0 95:62.0 98:94.0 99:125.0 100:221.0 101:1887.0 102:354.0 103:2375.0 104:220.0 105:395.0 107:50.0 109:82.0 111:94.0 112:58.0 113:214.0 115:231.0 116:632.0 117:455.0 119:268.0 121:26.0 122:30.0 125:55.0 128:126.0 129:3069.0 130:602.0 131:1273.0 132:58.0 133:2409.0 134:158.0 135:122.0 137:37.0 140:51.0 141:115.0 142:97.0 143:74.0 144:29.0 145:148.0 146:37.0 147:487…	5958	C00092	NBSCHQHZLSJFNQ-GASJEMHNSA-N	801	4562	3774	1336	11339	329	3359	3062	741	28523	2632	248	892	10971	294	316649	7709	321	48514	700	9397	444	2633	231	17155	13905	12513	14524.3
glucose-1-phosphate	594647	217	3167	85:385.0 86:98.0 87:248.0 88:286.0 89:468.0 90:224.0 92:20.0 95:218.0 99:284.0 101:1180.0 103:1916.0 104:47.0 107:220.0 109:96.0 110:193.0 111:260.0 112:20.0 113:386.0 114:41.0 115:209.0 116:863.0 117:2309.0 118:189.0 119:243.0 125:12.0 126:151.0 128:127.0 129:1571.0 130:306.0 131:508.0 132:123.0 133:2331.0 134:352.0 135:130.0 136:1.0 139:40.0 140:858.0 141:105.0 142:138.0 143:915.0 144:125.0 145…	65533	C00103	HXXFSFRBOHSIMQ-VFUOTHLCSA-N	2578	7759	5778	5538	9523	4748	3198	7913	5849	16726	8248	5943	5519	12408	7236	80258	11493	5595	19030	7360	4186	4487	6747	9368	11549	13825	12246	12540
glucose	659798	319	22	85:955.0 86:739.0 87:1963.0 88:1249.0 89:23654.0 90:1741.0 91:1135.0 94:110.0 95:64.0 96:681.0 97:924.0 98:177.0 99:1302.0 100:4269.0 101:5985.0 102:2628.0 103:55876.0 104:5298.0 105:6003.0 106:471.0 107:134.0 108:44.0 109:106.0 110:151.0 111:715.0 112:295.0 113:1157.0 114:1065.0 115:1902.0 116:1693.0 117:24869.0 118:2407.0 119:3013.0 120:325.0 121:179.0 122:26.0 125:71.0 126:224.0 127:784.0 128:…	64689	C00221	WQZGKKKJIJFFOK-VFUOTHLCSA-N	174327	209604	214010	125650	212022	148448	129870	156903	54683	129217	163506	51531	141601	165908	81879	175969	291114	260661	176957	170427	170997	187360	133183	33130	181817	161987	150590	164798
galactose-6-phosphate	828102	387	84204	85:352.0 86:18.0 87:173.0 88:29.0 89:238.0 90:3.0 95:35.0 97:215.0 98:44.0 99:408.0 100:111.0 101:1564.0 102:235.0 103:2611.0 104:160.0 105:125.0 107:126.0 108:137.0 109:343.0 111:347.0 112:25.0 113:1282.0 114:117.0 115:510.0 116:778.0 117:1716.0 118:101.0 119:265.0 120:13.0 121:88.0 125:45.0 127:291.0 128:9.0 129:11377.0 130:1380.0 131:1525.0 132:194.0 133:3384.0 134:381.0 135:599.0 136:15.0 137…	439404	C01113	NBSCHQHZLSJFNQ-SVZMEOIVSA-N	435	411	282	383	480	270	325	310	276	503	439	236	289	454	186	8027	553	253	1025	163	573	318	214	201	245	458	629	444
galactonic acid	690882	292	4706	85:918.0 86:238.0 87:865.0 88:630.0 89:3376.0 90:737.0 91:316.0 95:57.0 96:68.0 97:1011.0 98:413.0 99:1406.0 100:448.0 101:4514.0 102:3806.0 103:26292.0 104:2417.0 105:1403.0 106:36.0 107:255.0 108:13.0 109:160.0 110:149.0 111:353.0 112:80.0 113:956.0 114:440.0 115:1587.0 116:1106.0 117:12863.0 118:1333.0 119:1189.0 124:209.0 125:121.0 126:8.0 127:610.0 128:752.0 129:11296.0 130:3317.0 131:4665.0…	128869	C00880	RGHNJXZEOKUKBD-MGCNEYSASA-N	2552	2743	2835	2452	4222	3799	2732	3160	2890	3912	4247	3163	3057	823	3201	2327	4574	5168	2670	4071	3867	3479	3214	4484	3768	4834	3307	3969.67
galactitol	669079	319	34096	85:369.0 86:196.0 87:1.0 88:484.0 89:1920.0 90:267.0 91:81.0 92:98.0 96:28.0 97:404.0 98:135.0 99:704.0 100:30.0 101:1474.0 102:211.0 103:16349.0 104:1773.0 105:733.0 106:67.0 107:210.0 108:70.0 109:20.0 110:52.0 111:280.0 112:158.0 113:398.0 114:150.0 115:494.0 116:897.0 117:7258.0 118:718.0 119:703.0 121:10.0 122:38.0 123:23.0 125:57.0 127:137.0 128:157.0 129:4680.0 130:738.0 131:2077.0 132:376…	5460044	C01507	FBPFZTCFMRRESA-UNTFVMJOSA-N	2895	2659	1635	2997	4509	1501	594	2848	2871	3610	3191	2895	1445	1224	2816	1414	1877	3094	2248	2189	2027	1088	645	2355	2505	2363	2859	2575.67
fumaric acid	390775	245	1718	85:548.0 86:69.0 87:80.0 91:65.0 95:3.0 98:3.0 99:1019.0 100:367.0 101:132.0 102:16.0 106:51.0 108:90.0 109:6.0 110:342.0 111:15.0 112:22.0 113:317.0 114:50.0 115:339.0 117:96.0 118:146.0 123:15.0 124:26.0 126:329.0 128:72.0 130:753.0 131:100.0 132:16.0 133:591.0 135:211.0 136:56.0 140:10.0 141:129.0 142:57.0 143:926.0 144:124.0 146:48.0 147:5175.0 148:610.0 149:671.0 151:31.0 152:3.0 153:7.0 154…	444972	C00122	VZCYOOQTPOCHFL-OWOJBTEDSA-N	77897	109046	56022	110446	83130	83213	97276	110531	99639	108130	124839	84997	90334	129459	76011	131829	46471	34105	142438	48204	104307	51797	138637	71170	109618	96837	89322	98592.3
fructose-6-phosphate	804279	315	6431	85:175.0 86:55.0 87:366.0 88:157.0 89:2236.0 90:436.0 92:4.0 94:18.0 96:197.0 98:32.0 99:369.0 100:408.0 101:1519.0 102:775.0 103:257.0 104:1131.0 105:281.0 106:108.0 109:60.0 111:305.0 113:195.0 114:242.0 115:86.0 116:26.0 117:911.0 118:370.0 120:83.0 121:101.0 122:34.0 124:89.0 126:163.0 128:84.0 129:4295.0 130:1211.0 131:850.0 132:289.0 133:2271.0 134:314.0 135:693.0 136:141.0 137:22.0 138:85.…	440641	C05345	BGWGXPAPYGQALX-ARQDHWQXSA-N	586	1790	991	926	5507	975	1740	1611	521	9536	2011	1068	1253	5789	1093	105279	4219	956	24244	880	3699	694	1793	974	6776	5353	4657	5595.33
fructose	639442	307	21	85:1065.0 86:372.0 87:1570.0 88:1347.0 89:11886.0 90:1027.0 91:450.0 94:125.0 95:108.0 96:150.0 97:341.0 98:337.0 99:854.0 100:2150.0 101:3537.0 102:951.0 103:87115.0 104:8453.0 105:4107.0 106:219.0 110:160.0 111:332.0 112:91.0 113:824.0 114:1370.0 115:1277.0 116:899.0 117:11742.0 118:1067.0 119:1473.0 120:185.0 121:95.0 124:47.0 125:43.0 126:175.0 127:390.0 129:7908.0 130:1485.0 131:4620.0 132:6…	439709	C02336	RFSUNEUAIZKAJO-ARQDHWQXSA-N	4862	7799	1724	5483	8396	6204	7601	4680	2250	4448	7035	5099	4921	7085	1664	12382	5190	2933	5383	3778	7924	1597	5137	1180	6254	5732	5371	5785.67
ethanolamine	342561	174	342038	86:508411.0 88:28566.0 99:6693.0 100:512289.0 101:62585.0 102:63174.0 110:870.0 113:11281.0 114:59828.0 118:5475.0 128:1778.0 130:73986.0 142:1333.0 144:13300.0 146:5880.0 147:215323.0 148:39797.0 149:20456.0 158:12932.0 159:917.0 160:1195.0 172:24497.0 173:5612.0 174:1235261.0 175:240879.0 176:105609.0 188:14968.0 259:382.0 262:21492.0 263:7058.0 264:2941.0 293:2963.0 294:459.0 320:70.0 321:48.0…	700	C00189	HZAXFHJVJLSVMW-UHFFFAOYSA-N	90927	66912	82221	79709	74254	120639	79182	57316	4480	118466	97177	164005	56915	170231	56650	69590	68597	95296	88776	91014	97395	98913	113962	108772	70134	79693	84051	77959.3
erythritol	471922	217	92	86:57.0 87:443.0 89:682.0 90:92.0 99:480.0 100:41.0 101:1823.0 103:7046.0 104:676.0 105:300.0 106:59.0 109:27.0 111:45.0 113:474.0 115:473.0 116:1861.0 117:6123.0 118:476.0 119:295.0 127:453.0 129:1559.0 130:129.0 131:448.0 133:1902.0 134:216.0 144:53.0 147:9776.0 148:785.0 149:656.0 158:25.0 159:8.0 163:98.0 169:60.0 174:40.0 175:153.0 176:58.0 177:60.0 183:21.0 189:1255.0 190:194.0 191:893.0 19…	222285	C00503	UNXHWFMMPAWVPI-ZXZARUISSA-N	2121	2517	1886	2992	2954	2189	1783	1800	1942	2583	2577	1807	1903	2290	2321	1745	2209	2188	2017	1856	2276	2018	2403	1930	2615	2192	2161	2322.67
dehydroascorbic acid	633423	173	3163	85:4938.0 86:2632.0 87:3842.0 88:1599.0 89:36445.0 90:4196.0 91:3962.0 92:500.0 94:671.0 95:633.0 96:448.0 97:1730.0 98:1823.0 99:5999.0 100:7321.0 101:16741.0 102:6187.0 103:11081.0 104:1207.0 105:674.0 106:1178.0 108:899.0 109:458.0 110:290.0 111:2948.0 112:1836.0 113:6752.0 114:2900.0 115:4370.0 116:6371.0 117:18187.0 118:3044.0 119:4528.0 120:1247.0 121:273.0 124:120.0 126:1913.0 127:3252.0 1…	440667	C05422	SBJKKFFYIZUCET-JLAZNSOCSA-N	153413	92487	100764	93867	136495	91245	68697	112430	99498	125667	163941	121985	105311	88414	144762	77951	89969	125095	68636	117425	97050	103247	90159	115108	122602	110692	101719	111671
dehydroabietic acid	849349	239	251689	89:164.0 90:34.0 91:540.0 92:108.0 94:63.0 95:114.0 99:79.0 102:99.0 104:58.0 105:164.0 108:49.0 109:70.0 112:64.0 113:43.0 115:485.0 116:162.0 117:718.0 118:120.0 119:149.0 120:47.0 121:150.0 122:54.0 123:34.0 125:44.0 126:59.0 128:505.0 129:511.0 130:104.0 131:603.0 132:121.0 133:155.0 135:67.0 136:24.0 138:32.0 139:56.0 141:574.0 142:227.0 143:664.0 145:122.0 146:115.0 150:44.0 152:150.0 153:2…	94391	C12078	NFWKVWVWBFBAOV-MISYRCLQSA-N	4521	5697	5110	5457	5745	4450	3793	4845	4167	6601	6570	5313	4975	4042	3932	3914	5485	4937	2596	4638	5759	4096	5097	4490	5692	5164	4731	5195.67
cysteine-glycine	715335	220	2787	85:185.0 86:404.0 88:100.0 90:67.0 91:332.0 92:34.0 94:53.0 97:57.0 98:151.0 99:49.0 100:1375.0 101:377.0 102:262.0 103:390.0 104:15.0 105:20.0 107:142.0 110:50.0 112:23.0 113:69.0 114:78.0 115:367.0 116:813.0 118:39.0 126:62.0 129:25.0 130:279.0 131:65.0 132:916.0 134:134.0 135:1.0 141:102.0 142:99.0 144:44.0 146:198.0 147:351.0 148:451.0 154:30.0 155:46.0 157:102.0 158:256.0 159:18.0 160:51.0 1…	439498	C01419	ZUKPVRWZDMRIEO-VKHMYHEASA-N	5201	3542	1638	1267	4709	2630	1641	3659	2416	3618	2813	3968	2924	3270	5398	1831	3102	4949	1365	2596	990	2020	1991	8082	3445	2258	2504	2735.67
cysteine	500158	220	65	86:175.0 90:83.0 91:341.0 97:81.0 98:68.0 100:3118.0 101:289.0 102:126.0 103:157.0 104:40.0 106:71.0 111:61.0 112:46.0 113:48.0 115:193.0 116:681.0 117:121.0 119:107.0 120:61.0 130:238.0 132:808.0 133:307.0 135:39.0 146:182.0 147:1274.0 149:187.0 163:84.0 172:22.0 204:108.0 217:15.0 218:2544.0 219:362.0 220:2803.0 221:383.0 222:297.0 223:28.0 231:29.0 232:38.0 262:21.0 287:23.0 301:27.0 304:25.0 …	5862	C00097	XUJNEKJLAYXESH-REOHCLBHSA-N	29613	11129	10651	6054	17997	13143	8884	10595	26721	20642	12809	22182	11741	12768	17696	4510	7266	11378	3005	8032	8208	14506	9665	21225	11850	4824	9918	8864
creatinine	502599	115	31	85:370.0 88:85.0 89:36.0 93:61.0 98:181.0 99:1414.0 100:9158.0 101:1232.0 103:128.0 108:34.0 111:15.0 113:594.0 114:567.0 115:27718.0 116:1868.0 118:47.0 124:34.0 130:931.0 134:91.0 135:38.0 136:59.0 139:101.0 142:85.0 143:10910.0 144:1070.0 147:1641.0 155:268.0 158:453.0 159:92.0 160:80.0 161:20.0 162:30.0 165:17.0 167:15.0 169:18.0 170:66.0 171:2993.0 172:140.0 173:285.0 174:113.0 175:26.0 176:…	588	C00791	DDRJAANPRJIHGJ-UHFFFAOYSA-N	3974795	5124497	4316676	4413379	5315321	4231161	4804346	5583260	5155427	5864158	6456551	4983235	4718539	6475235	4725508	3309548	4666564	4436677	3582956	4971259	3826341	4130538	5006297	5195769	4113202	3738020	4455100	4.10211e+06
conduritol-beta-epoxide	675635	318	2670	85:36.0 86:264.0 87:119.0 89:71.0 90:3.0 96:4.0 97:45.0 100:25.0 101:25.0 102:89.0 103:1499.0 104:98.0 106:19.0 108:25.0 110:52.0 111:13.0 113:96.0 114:7.0 115:120.0 116:89.0 117:65.0 120:22.0 121:16.0 122:20.0 125:21.0 126:64.0 127:5.0 128:52.0 129:2124.0 130:118.0 131:398.0 132:68.0 133:1415.0 139:13.0 140:24.0 141:13.0 142:4.0 143:397.0 144:106.0 146:101.0 147:5675.0 148:698.0 149:369.0 150:2.…	9989541		ZHMWOVGZCINIHW-SPHYCDKFSA-N	1302	1486	1779	1897	1747	2447	952	1142	2356	2132	2055	1793	1651	1522	1800	1466	2076	1867	1240	1799	1584	2322	1468	1829	1885	1677	1779	1780.33
citrulline	621404	157	1712	85:138.0 86:318.0 89:143.0 90:82.0 91:114.0 92:81.0 95:62.0 97:103.0 98:473.0 99:700.0 100:1254.0 101:216.0 102:109.0 103:52.0 104:50.0 107:195.0 108:36.0 109:94.0 110:101.0 111:43.0 113:64.0 114:128.0 115:311.0 116:35.0 117:38.0 118:54.0 120:48.0 122:24.0 124:39.0 126:87.0 127:262.0 128:173.0 129:140.0 130:668.0 132:139.0 133:229.0 134:91.0 138:26.0 140:306.0 141:1077.0 142:2134.0 143:284.0 144:…	9750	C00327	RHGKLRLOHDJJDR-BYPYZUCNSA-N	16524	32728	17178	16742	16859	14295	19208	22230	20695	29187	23387	16507	20770	28899	15662	21371	29789	39043	24832	18694	25363	23309	22354	15014	21969	17622	19357	19649.3
citric acid	617342	273	288	85:108.0 87:167.0 88:92.0 89:136.0 92:58.0 93:86.0 95:193.0 96:108.0 97:78.0 99:605.0 100:143.0 101:223.0 102:92.0 103:336.0 104:70.0 105:58.0 109:24.0 110:55.0 111:256.0 112:15.0 114:87.0 115:639.0 116:312.0 117:522.0 118:105.0 119:62.0 120:32.0 124:17.0 125:53.0 126:49.0 127:177.0 128:22.0 129:915.0 131:952.0 132:92.0 133:1929.0 134:60.0 135:258.0 136:35.0 137:44.0 139:90.0 140:83.0 141:331.0 1…	311	C00158	KRKNYBCHXYNGOX-UHFFFAOYSA-N	157640	123353	115909	123337	138200	161021	96712	94464	166904	204097	277203	168966	124259	128628	158419	78767	84689	157489	134001	111466	134560	121232	153845	199995	163600	147507	134363	148490
cis-gondoic acid	847372	367	87783	85:2318.0 89:1537.0 91:1953.0 92:494.0 93:1867.0 94:1814.0 95:6984.0 96:10449.0 97:6552.0 98:6703.0 99:1435.0 105:1710.0 106:308.0 107:1454.0 108:883.0 109:3479.0 110:3575.0 111:2492.0 112:1073.0 113:314.0 117:29549.0 118:2998.0 119:2252.0 120:341.0 121:1361.0 122:447.0 123:2047.0 124:1355.0 125:876.0 126:132.0 127:401.0 129:20607.0 130:2301.0 131:4009.0 132:4647.0 133:2381.0 134:1003.0 135:968.0…	5282768	C16526	BITHHVVYSMSWAG-KTKRTIGZSA-N	1794	724	453	798	578	620	510	669	513	544	634	523	564	725	406	609	726	489	460	909	920	653	751	551	737	703	597	679
cholesterone	1095940	456	170271	85:327.0 87:127.0 88:149.0 89:147.0 90:32.0 91:999.0 92:232.0 93:1255.0 94:239.0 95:1365.0 96:446.0 97:394.0 100:133.0 101:272.0 102:192.0 103:788.0 104:249.0 105:1577.0 107:529.0 109:492.0 111:57.0 113:98.0 115:355.0 116:46.0 117:539.0 118:279.0 119:1182.0 120:357.0 121:277.0 123:235.0 125:107.0 126:144.0 127:331.0 128:364.0 129:1423.0 130:312.0 131:933.0 132:449.0 133:557.0 136:138.0 137:119.0 …	91477	C00599	NYOXRYYXRWJDKP-GYKMGIIDSA-N	582	564	538	467	545	854	665	416	502	314	660	770	636	397	534	463	2194	435	469	1111	484	591	676	537	817	573	756	715.333
cholesterol	1078536	129	19	85:3277.0 86:357.0 87:698.0 88:331.0 89:2173.0 90:402.0 91:29340.0 92:4360.0 93:20764.0 94:3772.0 95:27816.0 96:2369.0 97:5814.0 98:576.0 99:1514.0 100:67.0 101:2755.0 102:616.0 103:3141.0 104:1732.0 105:26895.0 106:4885.0 107:20090.0 108:3742.0 109:12657.0 110:1522.0 111:3689.0 112:263.0 113:906.0 114:11.0 115:5342.0 116:2555.0 117:9801.0 118:2755.0 119:20567.0 120:8989.0 121:16634.0 122:2141.0 …	5997	C00187	HVYWMOMLDIMFJA-DPAQBDIFSA-N	1914727	2160431	1035608	1662671	2206261	4032902	2059089	1079111	1282330	1635466	2163315	3349227	3500628	1219199	1731990	1537178	1081018	1180774	1147206	2441769	1395093	1311022	1403125	1623596	2021503	1833927	1710381	1.85527e+06
chlorogenic acid	1049583	345	361985	85:2384.0 87:2963.0 88:2685.0 89:3010.0 91:8369.0 93:6325.0 95:3568.0 97:1531.0 98:935.0 101:5957.0 102:6021.0 103:24954.0 109:2171.0 111:265.0 112:2490.0 113:1765.0 114:481.0 115:14293.0 116:3286.0 117:6025.0 118:2554.0 119:7465.0 121:4474.0 123:1295.0 127:3967.0 128:2000.0 129:21791.0 131:11052.0 132:3288.0 133:27560.0 134:6687.0 135:10828.0 137:2427.0 139:1675.0 140:1248.0 141:7587.0 142:3344.…	1794427	C00852	CWVRJTMFETXNAD-JUHZACGLSA-N	238	312	4809	331	327	277	317	332	514	314	268	255	208	287	458	499	252	724	223	297	6352	431	298	280	314	268	309	297
beta-alanine	435564	248	148	85:228.0 86:3117.0 87:240.0 90:32.0 93:32.0 95:19.0 99:386.0 100:1891.0 101:337.0 102:313.0 103:237.0 104:118.0 107:63.0 113:116.0 114:91.0 117:236.0 119:17.0 120:39.0 129:105.0 130:635.0 133:1533.0 134:301.0 135:92.0 137:24.0 142:51.0 146:224.0 147:2196.0 148:431.0 160:346.0 161:56.0 162:41.0 164:29.0 168:16.0 170:19.0 172:67.0 173:3.0 174:3380.0 175:583.0 176:292.0 181:27.0 187:19.0 188:94.0 18…	239	C00099	UCMIRNVEIXFBKS-UHFFFAOYSA-N	38413	36038	36572	18518	80878	27295	33163	23305	31527	44776	18019	25381	36090	63417	29897	14175	24781	26066	12018	34602	31642	40850	29409	62140	19553	16849	25890	20764
behenic acid	920648	117	46315	89:63.0 90:3.0 96:62.0 98:113.0 116:141.0 117:2302.0 118:208.0 121:9.0 123:25.0 129:995.0 130:112.0 131:119.0 132:880.0 133:179.0 135:29.0 136:5.0 137:25.0 142:23.0 143:98.0 145:236.0 146:32.0 148:40.0 149:92.0 150:14.0 151:20.0 159:48.0 171:13.0 173:12.0 176:19.0 185:40.0 187:53.0 195:1.0 196:10.0 200:36.0 202:12.0 205:33.0 216:10.0 219:5.0 226:7.0 227:15.0 231:24.0 235:4.0 241:33.0 243:42.0 247…	8215	C08281	UKMSUNONTOPOIO-UHFFFAOYSA-N	879	2488	4140	3573	6022	3108	3112	3053	2271	5557	6852	5509	4407	3265	3424	2435	5104	1943	2037	3392	3475	3260	6541	7616	3652	5208	4491	4450.33
azelaic acid	610551	317	329430	85:4024.0 86:2227.0 87:401.0 88:1079.0 91:2867.0 92:570.0 93:4066.0 95:1934.0 96:1467.0 97:5855.0 98:622.0 99:2736.0 100:1110.0 101:2248.0 102:958.0 103:2192.0 107:1747.0 109:3699.0 110:597.0 111:502.0 115:1692.0 116:8089.0 117:17525.0 118:1600.0 119:528.0 121:182.0 123:1047.0 124:1220.0 125:894.0 127:1231.0 129:16201.0 130:2038.0 131:3372.0 133:6408.0 135:1140.0 136:356.0 142:187.0 143:2329.0 14…	19347555	C08261	BDJRBEYXGGNYIS-UHFFFAOYSA-N	1265	1206	1703	1345	1904	618	1197	1337	1024	1692	1507	657	1007	3097	1038	6349	5848	1415	1097	1638	1740	1283	1628	852	1927	1348	1713	1662.67
aspartic acid	480387	232	79	87:91.0 96:51.0 97:57.0 98:86.0 99:100.0 100:3071.0 101:325.0 102:140.0 103:85.0 115:76.0 117:579.0 118:67.0 129:72.0 130:177.0 132:82.0 133:399.0 134:83.0 142:92.0 147:1028.0 148:289.0 149:74.0 160:33.0 163:47.0 164:28.0 173:22.0 174:51.0 188:319.0 189:76.0 190:42.0 202:314.0 203:31.0 204:79.0 216:94.0 218:511.0 219:116.0 220:18.0 232:2572.0 233:417.0 234:183.0 235:21.0 267:39.0 291:15.0 306:42.…	5960	C00049	CKLJMWTZIZZHCS-REOHCLBHSA-N	173934	93978	103792	29224	112391	66700	96293	129708	111982	70310	85892	92035	86138	185919	122805	42045	46763	74730	35566	63428	95866	99017	61813	100021	90729	32288	60058	61025
asparagine	553743	231	369588	85:5318.0 86:8685.0 87:4286.0 88:2645.0 89:20925.0 90:4572.0 91:1167.0 97:786.0 98:10621.0 99:4490.0 100:67427.0 101:13050.0 102:12363.0 103:140095.0 104:14184.0 105:14434.0 106:985.0 109:425.0 111:1873.0 112:1768.0 113:2060.0 114:17369.0 115:21135.0 116:183956.0 117:33418.0 118:14247.0 119:6078.0 120:784.0 125:6198.0 126:2492.0 127:2444.0 128:10059.0 129:22124.0 130:19769.0 131:39679.0 132:82439…	6267	C00152	DCXYFEDJOCDNAF-REOHCLBHSA-N	8028	6846	5651	3517	1602	4923	4145	2936	9469	5946	9836	7996	4943	6117	6838	2390	9347	4515	2726	4288	4145	2707	4089	8487	4887	5988	4782	5219
ascorbic acid	672898	332	238	85:135.0 86:135.0 87:248.0 88:196.0 89:2251.0 90:375.0 93:178.0 94:27.0 95:496.0 97:119.0 98:172.0 99:591.0 101:524.0 103:2328.0 104:337.0 105:143.0 109:261.0 111:411.0 113:46.0 114:178.0 115:672.0 116:132.0 117:10603.0 118:841.0 119:893.0 121:54.0 122:44.0 123:190.0 125:19.0 126:59.0 127:410.0 128:196.0 131:1308.0 132:231.0 133:3873.0 134:556.0 135:442.0 136:83.0 137:62.0 139:81.0 140:1.0 141:15…	54670067	C00072	CIWBSHSKHKDKBQ-JLAZNSOCSA-N	9248	3780	4347	3409	6496	5840	2216	4632	3523	7845	9188	3701	2896	3237	6073	3239	2859	6767	2384	6019	5113	5226	3449	4915	5237	5642	4638	5172.33
arachidic acid	856421	117	291	85:167.0 89:444.0 90:10.0 92:58.0 93:400.0 94:80.0 95:656.0 98:494.0 99:384.0 100:46.0 102:86.0 105:51.0 107:116.0 110:60.0 111:101.0 113:12.0 115:21.0 116:933.0 117:16860.0 118:1459.0 119:650.0 120:71.0 125:117.0 128:67.0 129:7682.0 130:803.0 132:6486.0 133:1341.0 134:343.0 135:92.0 137:72.0 138:29.0 140:58.0 141:48.0 143:611.0 144:144.0 145:3932.0 146:417.0 157:65.0 159:172.0 160:80.0 161:46.0 …	10467	C06425	VKOBVWXKNCXXDE-UHFFFAOYSA-N	6887	5452	29702	7173	6825	6218	5561	6054	9707	5341	6941	7484	7953	4524	7050	4374	6165	8776	3483	5695	33661	5347	5418	5155	5948	6085	5055	5696
aminomalonate	455754	218	413	86:2942.0 88:141.0 89:112.0 91:83.0 95:21.0 96:52.0 99:117.0 100:1404.0 101:500.0 102:258.0 103:262.0 105:161.0 113:119.0 114:63.0 115:110.0 116:295.0 117:454.0 119:188.0 120:63.0 121:40.0 122:45.0 131:1530.0 132:103.0 133:2100.0 134:376.0 143:19.0 144:92.0 147:5888.0 148:433.0 149:305.0 152:37.0 154:11.0 158:171.0 160:45.0 161:81.0 164:29.0 167:17.0 173:76.0 174:1023.0 175:272.0 176:72.0 178:67.…	100714	C00872	JINBYESILADKFW-UHFFFAOYSA-N	19424	16905	18210	13196	23789	12220	13074	17278	19517	24594	13698	10571	15735	21675	19163	13401	22452	23027	13441	15602	14621	18089	18418	18309	19763	16847	16202	17604
alpha-ketoglutarate	507392	198	294	85:208.0 87:154.0 89:4657.0 90:84.0 91:201.0 94:49.0 98:155.0 99:133.0 101:112.0 102:113.0 103:234.0 110:90.0 112:1654.0 113:180.0 114:75.0 115:296.0 118:19.0 125:56.0 126:615.0 128:246.0 129:323.0 131:331.0 133:422.0 135:87.0 142:51.0 143:95.0 144:23.0 145:67.0 147:7768.0 148:1161.0 149:693.0 152:14.0 154:243.0 155:35.0 156:3139.0 157:398.0 158:205.0 159:36.0 160:14.0 161:16.0 163:100.0 170:1125…	51	C00026	KPGXRSRHYNQIFN-UHFFFAOYSA-N	935	961	14879	559	1430	691	804	852	2153	983	1317	700	981	1722	9596	1155	1166	2643	932	814	16122	959	623	1026	1045	724	713	827.333
allantoic acid	723539	259	33396	85:931.0 86:1013.0 87:7234.0 88:654.0 89:2054.0 90:248.0 91:98.0 94:95.0 95:142.0 96:47.0 97:165.0 98:350.0 99:2261.0 100:9472.0 101:4215.0 102:1387.0 103:3977.0 104:351.0 105:449.0 106:56.0 109:108.0 110:221.0 111:282.0 112:276.0 113:1431.0 114:799.0 115:1382.0 116:3650.0 117:7368.0 118:901.0 119:366.0 122:34.0 123:97.0 125:50.0 126:90.0 127:333.0 128:446.0 129:6623.0 130:1981.0 131:2146.0 132:1…	203	C00499	NUCLJNSWZCHRKL-UHFFFAOYSA-N	1354	1742	1446	1524	1758	1223	992	1195	1805	2981	2239	2566	1642	1425	3950	1184	2021	2613	1418	1462	1210	1666	1443	2392	2115	1647	1822	1861.33
alanine	244189	116	2	85:3158.0 86:13644.0 87:4068.0 88:3439.0 89:983.0 90:196.0 91:253.0 93:372.0 94:6680.0 95:665.0 97:207.0 98:1020.0 99:805.0 100:24444.0 101:7141.0 102:7827.0 103:18348.0 104:1762.0 105:2019.0 107:860.0 110:602.0 112:751.0 113:917.0 114:4190.0 115:4871.0 116:395401.0 117:48488.0 118:16494.0 119:2692.0 120:172.0 127:1339.0 128:5915.0 129:862.0 130:2771.0 131:6829.0 132:2965.0 133:10359.0 134:1720.0…	5950	C00041	QNAYBMKLOCPYGJ-REOHCLBHSA-N	3456081	3442439	2562835	1714361	3106631	2710578	2560369	678203	2824431	3369209	3224748	1806721	1030987	3498595	2637672	2209757	1000138	2620310	1053932	2389560	3040102	1947474	2952522	3180434	1155928	1100985	2164204	1.47371e+06
adenosine-5-monophosphate	1038688	169	1726	89:44.0 90:17.0 95:28.0 99:134.0 100:1.0 101:125.0 103:17.0 109:23.0 111:98.0 113:1.0 114:17.0 115:10.0 121:48.0 125:109.0 129:374.0 133:166.0 137:3.0 140:48.0 141:68.0 142:69.0 143:116.0 147:698.0 151:31.0 153:46.0 156:6.0 157:17.0 158:16.0 162:7.0 164:3.0 165:144.0 169:2803.0 170:341.0 171:190.0 178:12.0 181:16.0 184:73.0 189:15.0 192:650.0 193:195.0 195:98.0 197:2.0 206:112.0 207:185.0 208:286…	6083	C00020	UDMBCSSLTHHNCD-KQYNXXCUSA-N	6286	21568	5770	7277	5412	4196	7042	6378	6111	8489	11795	6467	6803	18321	8196	4179	9115	4522	8831	12741	8359	6548	8344	7017	7789	6990	6736	7171.67
adenosine	918039	236	290	85:353.0 86:112.0 89:208.0 95:41.0 98:54.0 99:460.0 100:35.0 101:439.0 102:88.0 103:2553.0 104:236.0 105:110.0 109:159.0 111:217.0 113:236.0 115:473.0 116:284.0 117:469.0 119:106.0 120:28.0 126:71.0 129:719.0 130:43.0 131:300.0 132:124.0 133:869.0 134:103.0 135:182.0 136:60.0 137:23.0 138:121.0 139:38.0 142:46.0 143:329.0 144:32.0 145:58.0 147:1456.0 148:317.0 149:320.0 151:23.0 153:75.0 155:49.0…	60961	C00212	OIRDTQYFTABQOQ-KQYNXXCUSA-N	684	1241	12109	1047	1362	900	862	796	1773	1225	1461	927	595	1218	769	1271	598	2380	919	1320	14191	1025	1076	990	1307	1113	591	1003.67
adenine	646534	264	1764	85:258.0 92:26.0 93:169.0 98:13.0 99:241.0 100:98.0 102:99.0 104:48.0 110:149.0 111:262.0 112:6.0 116:64.0 122:1.0 124:60.0 126:21.0 129:21.0 130:276.0 137:10.0 138:43.0 139:12.0 144:218.0 148:39.0 149:1110.0 150:48.0 152:17.0 153:364.0 157:26.0 158:2.0 160:15.0 162:52.0 164:56.0 165:208.0 166:57.0 167:27.0 180:42.0 192:582.0 202:3.0 205:36.0 206:131.0 219:65.0 221:9.0 223:14.0 225:69.0 226:52.0 …	190	C00147	GFFGJBXGBJISGV-UHFFFAOYSA-N	8175	14679	7329	9085	9772	7034	8827	11921	11643	15862	14114	9725	8792	13419	11208	11676	11188	11446	13878	9480	12121	9145	11758	10492	11229	12866	10004	11366.3
5-methoxytryptamine	864466	174	284	86:1203.0 87:181.0 88:92.0 90:42.0 92:34.0 95:29.0 100:628.0 101:65.0 102:70.0 105:49.0 110:34.0 112:50.0 115:39.0 117:67.0 118:56.0 121:41.0 124:29.0 130:92.0 131:54.0 132:79.0 135:54.0 150:31.0 155:19.0 158:46.0 159:57.0 172:30.0 174:4979.0 175:869.0 176:366.0 202:87.0 204:33.0 205:32.0 206:13.0 211:21.0 212:12.0 217:34.0 218:39.0 222:50.0 223:29.0 225:17.0 228:24.0 231:36.0 233:36.0 235:29.0 2…	1833	C05659	JTEJPPKMYBDEMY-UHFFFAOYSA-N	1731	2510	33358	1224	1729	1444	1725	1535	5796	2045	2721	1806	1523	1736	2223	1485	4462	4100	1519	1574	59504	2369	2328	1496	1840	1494	1693	1675.67
4-hydroxybutyric acid	325027	233	85123	85:1473.0 86:1030.0 88:1141.0 90:78.0 97:88.0 99:1509.0 100:534.0 101:1470.0 102:152.0 103:1274.0 104:135.0 105:287.0 109:555.0 110:127.0 111:131.0 113:83.0 115:915.0 116:653.0 117:10011.0 118:922.0 119:717.0 129:821.0 130:174.0 131:930.0 132:466.0 133:1873.0 134:148.0 143:2878.0 144:298.0 147:42121.0 148:6583.0 149:3200.0 150:406.0 151:85.0 157:102.0 187:41.0 192:99.0 204:836.0 205:197.0 222:17.…	10413	C00989	SJZRECIVHVDYJC-UHFFFAOYSA-N	8907	11911	8562	11385	10384	7103	7498	11322	9927	9909	7239	7158	11892	9942	8377	8363	3309	7913	7910	8595	8984	4295	10691	8867	10520	9097	8581	9399.33
4-aminobutyric acid	488730	304	1842	85:2931.0 86:36127.0 88:1868.0 89:824.0 90:367.0 91:21.0 92:27.0 93:383.0 94:61.0 95:474.0 96:289.0 97:896.0 98:1926.0 99:2673.0 100:23284.0 101:4921.0 102:4701.0 103:1487.0 104:675.0 105:715.0 106:24.0 107:184.0 108:203.0 109:406.0 110:716.0 111:335.0 112:2089.0 113:1884.0 114:3527.0 115:3212.0 116:3300.0 117:5040.0 118:1020.0 119:1376.0 120:195.0 121:54.0 122:39.0 123:55.0 124:233.0 125:201.0 1…	119	C00334	BTCSSZJGUNDROE-UHFFFAOYSA-N	1149	627	466	535	683	814	293	591	596	646	558	411	877	1290	562	182	510	341	286	503	395	586	566	160	424	366	508	432.667
3-phosphoglycerate	610734	227	1667	85:3431.0 86:914.0 87:3880.0 88:915.0 89:5026.0 90:691.0 91:1326.0 92:1132.0 93:2666.0 94:226.0 95:1037.0 96:384.0 97:379.0 98:1535.0 99:3192.0 100:1292.0 101:64790.0 102:7687.0 103:9445.0 104:1320.0 105:3744.0 106:1380.0 107:1485.0 108:512.0 109:573.0 110:30.0 111:263.0 112:119.0 113:943.0 114:479.0 115:8290.0 116:19606.0 117:11090.0 118:1967.0 119:6002.0 120:1081.0 121:3497.0 122:403.0 123:1251…	724	C00597	OSJPPGNTCRNQQC-UHFFFAOYSA-N	1319	1171	1491	707	6807	1472	3522	1849	1053	6435	978	829	1409	23444	755	58414	47619	130	5031	1120	6617	806	3625	525	7380	1958	6304	5214
3-hydroxybutyric acid	278632	191	145501	85:131.0 87:1473.0 88:6305.0 89:1090.0 90:120.0 91:68.0 95:57.0 96:101.0 98:187.0 99:1246.0 100:1071.0 101:2671.0 102:480.0 105:239.0 112:38.0 113:234.0 115:3134.0 116:423.0 117:29724.0 118:3054.0 119:1586.0 121:72.0 125:44.0 128:13.0 129:229.0 130:4368.0 131:1815.0 132:261.0 133:5879.0 134:969.0 135:540.0 139:28.0 141:46.0 144:210.0 146:140.0 147:40360.0 148:7485.0 149:5505.0 150:460.0 151:191.0…	92135	C01089	WHBMMWSBFZVSSR-GSVOUGTGSA-N	50211	44278	64638	73735	65669	63185	70488	62696	62241	34115	115079	73084	27687	71158	34225	60885	159188	31937	100717	70829	71948	16982	56837	64353	82373	79062	19402	60279
2-picolinic acid	381532	180	389051	86:1588.0 89:896.0 90:862.0 91:2690.0 92:11318.0 93:47849.0 94:9518.0 95:7006.0 97:2828.0 98:4678.0 99:2164.0 100:1232.0 104:1893.0 105:1287.0 106:88612.0 107:16043.0 108:16176.0 109:14782.0 110:5927.0 117:554.0 118:578.0 119:716.0 120:11516.0 121:2595.0 122:19965.0 123:3095.0 124:1799.0 125:683.0 128:408.0 132:949.0 133:534.0 134:3032.0 135:1736.0 136:373174.0 137:50656.0 138:16721.0 139:1071.0 …	1018	C10164	SIOXPEMLGUPBBT-UHFFFAOYSA-N	2364	3123	3280	2993	2607	2461	2428	2774	3009	3509	3770	2443	2789	2888	3199	2407	3825	3059	2688	2850	3024	3067	2859	2667	2926	2700	2821	2815.67
2-monopalmitin	890356	129	2080	85:1173.0 86:178.0 88:144.0 89:1066.0 90:126.0 91:140.0 94:99.0 95:941.0 96:63.0 97:733.0 98:502.0 99:592.0 100:60.0 101:2348.0 102:302.0 103:7151.0 104:680.0 105:645.0 107:102.0 109:408.0 111:290.0 112:75.0 113:755.0 115:765.0 116:501.0 117:1096.0 118:156.0 119:207.0 123:127.0 125:88.0 127:131.0 128:189.0 129:12972.0 130:1803.0 131:2768.0 132:385.0 133:1642.0 134:217.0 135:186.0 137:85.0 139:19.…	123409		BBNYCLAREVXOSG-UHFFFAOYSA-N	14886	19132	4889	11427	21168	20084	15968	12544	7475	13101	8895	4950	10222	14396	4548	17556	11682	12028	13242	14468	20732	12334	15543	5757	14241	13112	12066	13139.7
2-monoolein	941794	129	84531	85:232.0 87:211.0 88:58.0 89:445.0 91:823.0 92:128.0 93:916.0 94:354.0 95:1224.0 96:388.0 97:243.0 98:63.0 99:217.0 101:1656.0 102:154.0 103:14217.0 104:1223.0 105:902.0 107:335.0 108:145.0 109:395.0 110:153.0 111:102.0 112:25.0 113:248.0 114:23.0 115:284.0 116:221.0 117:652.0 119:259.0 120:34.0 121:300.0 122:28.0 123:125.0 124:65.0 125:21.0 128:32.0 129:8919.0 130:1155.0 131:1582.0 132:109.0 133…	5319879		UPWGQKDVAURUGE-KTKRTIGZSA-N	9820	13928	2385	11842	26567	28772	8620	7044	4459	5387	12749	6081	197523	10511	2097	10652	219178	8676	11282	13596	13589	5926	9817	2123	10040	10179	5746	8655
2-ketoisocaproic acid	310761	89	208	85:129.0 86:213.0 88:136.0 89:5113.0 90:387.0 91:282.0 98:690.0 99:3574.0 100:584.0 101:86.0 103:142.0 104:34.0 105:37.0 110:2780.0 111:140.0 113:196.0 114:693.0 115:2338.0 116:377.0 117:158.0 118:61.0 119:177.0 123:21.0 126:192.0 128:49.0 134:174.0 135:32.0 140:183.0 143:201.0 150:40.0 151:21.0 153:18.0 154:48.0 156:80.0 157:32.0 158:269.0 159:57.0 162:23.0 167:25.0 172:42.0 173:31.0 174:195.0 1…	70	C00233	BKAJNAXTPSGJCU-UHFFFAOYSA-N	3133	2641	4816	4826	1025	2271	3230	4440	4685	2747	3740	1577	1739	3229	2510	2651	6092	2436	1954	1502	2002	2650	2234	2173	3940	3122	2279	3113.67
2-ketobutyric acid	225358	89	305	85:1687.0 86:198.0 87:79.0 88:735.0 89:45116.0 90:2083.0 91:1168.0 92:72.0 93:51.0 101:76.0 105:1606.0 106:287.0 109:24.0 113:56.0 115:139.0 117:167.0 121:2230.0 122:177.0 123:91.0 128:228.0 130:1346.0 132:146.0 133:35.0 141:29.0 144:19.0 145:343.0 151:14.0 152:16.0 159:2308.0 160:218.0 161:130.0 162:116.0 163:97.0 174:891.0 175:1538.0 176:238.0 177:92.0 178:40.0 180:26.0 189:70.0 191:57.0 210:20…	58	C00109	TYEYBOSBBBHJIV-UHFFFAOYSA-N	4791	4839	20480	4701	4361	573956	4010	4301	5588	3643	5224	3766	4597	4445	5076	4134	4922	5591	4319	5161	22141	1689	632808	3886	5227	4642	3850	4573
2-hydroxyvaleric acid	309587	131	25922	85:783.0 86:12.0 89:96.0 95:343.0 99:185.0 101:10.0 110:16.0 113:33.0 115:380.0 116:57.0 117:78.0 127:85.0 130:28.0 131:2537.0 132:259.0 133:199.0 147:2527.0 148:299.0 149:168.0 189:23.0 200:55.0 204:42.0 205:87.0 247:159.0	98009		JRHWHSJDIILJAT-UHFFFAOYSA-N	11174	25740	15422	11674	11686	9380	8104	9095	10724	15403	11622	7779	17807	8641	14564	9545	12959	22299	11921	10558	8022	16664	8863	13746	6761	3512	6858	5710.33
2-hydroxyglutaric acid	506306	247	2000	85:987.0 86:115.0 99:30.0 101:119.0 103:121.0 105:91.0 115:9.0 116:84.0 117:39.0 129:3826.0 130:487.0 131:370.0 132:6.0 133:412.0 134:38.0 146:11.0 147:1685.0 148:252.0 149:537.0 150:24.0 157:1113.0 158:97.0 159:129.0 163:13.0 172:4.0 184:12.0 203:612.0 204:140.0 217:9.0 218:20.0 231:219.0 247:1048.0 248:174.0 249:17.0 349:124.0 350:3.0 354:11.0 477:11.0 479:1.0	43	C02630	HWXBTNAVRSUOJR-UHFFFAOYSA-N	7136	9074	6416	10658	11663	11607	8761	11505	7207	9218	13323	8594	8708	16584	6840	13132	7547	6137	20531	7324	9730	5482	14680	6780	11408	10022	10302	10577.3
2-deoxytetronic acid	433456	189	1208	85:3678.0 86:419.0 87:1070.0 88:693.0 89:3868.0 90:231.0 91:269.0 92:61.0 94:196.0 96:136.0 97:220.0 98:279.0 99:1268.0 100:276.0 101:10175.0 102:1066.0 103:3549.0 104:443.0 105:707.0 106:118.0 107:102.0 108:142.0 109:54.0 111:177.0 112:57.0 113:377.0 114:530.0 115:1621.0 116:869.0 117:12125.0 118:1194.0 119:1640.0 120:183.0 121:154.0 123:18.0 127:243.0 129:6961.0 130:984.0 131:3106.0 132:474.0 1…	150929		DZAIOXUZHHTJKN-UHFFFAOYSA-N	1046	1277	458	629	1958	1506	1115	340	1092	1089	858	1322	903	1898	1090	520	885	192	1306	1384	702	566	1191	1503	1605	930	1271	1268.67
2-aminobutyric acid	286855	130	35	86:72.0 87:70.0 88:60.0 95:172.0 96:100.0 97:101.0 98:310.0 100:1409.0 101:515.0 103:438.0 109:19.0 112:26.0 113:30.0 114:381.0 115:214.0 116:41.0 117:123.0 119:88.0 125:26.0 127:344.0 128:166.0 129:205.0 130:17910.0 131:2153.0 132:165.0 133:555.0 137:14.0 141:36.0 142:98.0 143:94.0 144:50.0 145:44.0 146:118.0 147:859.0 148:610.0 149:322.0 150:27.0 151:15.0 152:21.0 154:24.0 158:64.0 162:20.0 163…	6657	C02721	QWCKQJZIFLGMSD-UHFFFAOYSA-N	13046	16157	8464	7582	12058	11939	8515	8208	7149	8611	5058	7548	7174	13828	8208	8460	6179	8384	8972	8010	9866	8002	9754	7057	9247	7093	4999	7113
2,5-dihydroxypyrazine	397526	241	2254	85:168.0 86:172.0 87:115.0 93:14.0 97:710.0 98:27.0 100:66.0 108:4.0 109:15.0 111:179.0 113:419.0 114:172.0 115:562.0 127:101.0 128:126.0 129:169.0 130:13.0 140:38.0 144:10.0 145:499.0 146:11.0 167:155.0 168:17.0 172:5.0 174:1.0 177:4.0 182:157.0 183:31.0 197:1.0 211:11.0 213:6.0 215:3.0 241:1811.0 242:397.0 243:132.0 255:138.0 256:387.0 257:73.0 258:12.0 302:5.0 311:2.0 328:1.0 337:1.0 395:8.0 4…	23368901		USHRADXTTYICIJ-UHFFFAOYSA-N	14737	14026	5905	11116	10468	12450	7414	10609	11041	26624	17111	17343	9629	11671	20705	8222	10127	14215	8411	9969	8308	13767	13914	24932	14214	12630	14311	13718.3
1-monostearin	959214	203	648	85:2387.0 86:245.0 88:342.0 89:880.0 90:108.0 91:126.0 93:404.0 94:183.0 95:2259.0 96:306.0 97:2167.0 98:609.0 99:768.0 100:91.0 101:4087.0 102:436.0 103:4290.0 104:462.0 105:416.0 106:95.0 107:246.0 108:39.0 109:1410.0 110:130.0 111:1003.0 112:196.0 113:337.0 114:74.0 115:511.0 116:2218.0 117:3517.0 118:444.0 119:328.0 120:48.0 121:179.0 122:22.0 123:677.0 124:97.0 125:278.0 128:153.0 129:4761.0…	24699	D01947	VBICKXHEKHSIBG-UHFFFAOYSA-N	5234	5914	8406	8200	21439	11734	5828	5814	13575	7216	5896	4606	8602	10057	4412	8925	15768	21577	6826	6416	4804	25241	13771	3463	11271	10463	9418	10384
1-monopalmitin	900644	371	391871	85:3051.0 86:1.0 87:217.0 88:553.0 89:1186.0 90:64.0 94:336.0 95:2990.0 96:87.0 97:1809.0 98:645.0 99:1106.0 101:5698.0 102:617.0 103:4448.0 104:447.0 105:471.0 109:1280.0 111:804.0 113:313.0 115:292.0 116:2917.0 117:3820.0 118:377.0 121:148.0 122:78.0 123:492.0 124:109.0 125:482.0 128:132.0 129:4579.0 130:808.0 131:2381.0 132:1264.0 133:2875.0 134:541.0 135:93.0 137:479.0 138:41.0 139:102.0 140:…	14900		QHZLMUACJMDIAE-UHFFFAOYSA-N	5657	6371	6557	6092	12641	8186	4359	6145	8651	6629	6134	4593	6634	7439	4025	6981	10426	12377	6960	5677	5401	11220	9464	4899	7579	7340	6618	7179
1-kestose	1123027	361	14692	85:82.0 86:7.0 87:73.0 88:49.0 89:205.0 90:6.0 91:36.0 92:11.0 93:9.0 94:6.0 95:27.0 96:65.0 97:71.0 98:15.0 99:87.0 100:11.0 101:252.0 102:170.0 103:4097.0 104:359.0 105:175.0 106:23.0 107:40.0 108:5.0 109:193.0 110:14.0 111:55.0 112:15.0 113:139.0 114:34.0 115:149.0 116:95.0 117:736.0 118:77.0 119:85.0 120:6.0 121:16.0 122:12.0 123:22.0 124:13.0 125:21.0 126:24.0 127:99.0 128:17.0 129:2764.0 13…	440080	C03661	VAWYEUIPHLMNNF-OESPXIITSA-N	1459	3455	533	2051	2097	1805	3415	3276	811	1550	5067	973	3392	3597	1207	6888	4520	2286	7039	1806	5124	2742	3870	477	1761	2823	2930	2504.67
1,3-dihydroxypyridine	444696	240	133655	95:77.0 110:56.0 122:33.0 124:105.0 133:127.0 137:151.0 138:175.0 152:375.0 153:46.0 155:24.0 167:137.0 168:1389.0 169:153.0 170:51.0 182:28.0 183:19.0 205:101.0 211:39.0 213:18.0 220:23.0 237:34.0 238:31.0 240:3303.0 241:791.0 242:305.0 247:22.0 250:15.0 252:21.0 255:1210.0 256:227.0 283:20.0 286:17.0 290:30.0 297:21.0 298:16.0 309:15.0 317:21.0 334:20.0 335:21.0 336:8.0 337:16.0 342:12.0 345:22…	28115		GGOZGYRTNQBSSA-UHFFFAOYSA-N	1066	1485	1651	1502	1422	1361	809	1319	1165	1668	1968	1233	1305	1473	1218	1063	1770	1596	1237	1318	1110	1120	1231	1410	1598	1405	1402	1468.33
1,2,4-benzenetriol	521803	239	26704	85:1133.0 87:801.0 88:613.0 89:323.0 90:201.0 91:4251.0 92:550.0 93:2640.0 94:75.0 95:856.0 96:293.0 97:2058.0 98:1945.0 99:1192.0 102:257.0 103:4006.0 104:998.0 105:3856.0 106:458.0 107:1359.0 108:659.0 109:1498.0 110:602.0 111:733.0 112:2965.0 113:841.0 114:144.0 115:1465.0 116:550.0 117:1017.0 118:106.0 119:3737.0 120:807.0 121:962.0 122:372.0 123:430.0 124:258.0 126:4.0 130:103.0 131:2962.0 1…	10787	C02814	GGNQRNBDZQJCCN-UHFFFAOYSA-N	1148	771	861	1333	1066	1190	837	1617	743	1687	1848	729	748	1578	1020	713	1555	760	563	1161	771	730	1602	1506	1543	1412	738	1231
421505	806225	210	421505	85:2682.0 86:1410.0 87:1847.0 88:619.0 89:654.0 91:637.0 98:1228.0 99:5544.0 100:3658.0 102:914.0 103:510.0 104:88.0 105:1723.0 107:618.0 109:266.0 110:778.0 111:1023.0 112:625.0 113:20885.0 114:4034.0 115:2392.0 116:100.0 118:157.0 119:358.0 120:288.0 122:286.0 124:1108.0 125:1327.0 126:496.0 127:1272.0 128:212.0 129:1821.0 130:949.0 131:3755.0 132:250.0 133:1681.0 136:157.0 137:387.0 138:966.0 …				1000	6385	11230	5904	6121	7543	3149	3508	4990	10100	10632	10393	4080	1286	12094	8491	6906	10175	6020	6357	14202	4280	8275	8617	5755	9843	7371	7656.33
419281	568702	308	419281	85:132.0 87:222.0 88:95.0 89:50.0 91:1681.0 92:293.0 93:2747.0 94:1650.0 95:1193.0 96:351.0 97:275.0 98:149.0 99:241.0 103:1279.0 104:84.0 105:313.0 106:118.0 107:1294.0 108:670.0 109:427.0 110:7980.0 111:618.0 112:78.0 115:133.0 118:135.0 119:201.0 120:271.0 121:155.0 122:127.0 123:162.0 125:50.0 126:195.0 128:168.0 129:256.0 130:377.0 132:38.0 134:2903.0 135:1136.0 136:454.0 137:156.0 140:405.0…				483	765	366	495	481	449	357	414	329	701	708	296	335	433	501	804	1005	885	507	607	588	476	702	683	819	433	369	540.333
419275	366132	217	419275	88:303.0 89:383.0 90:105.0 91:447.0 96:197.0 99:308.0 101:235.0 104:103.0 105:38.0 107:39.0 108:66.0 109:44.0 110:1078.0 111:880.0 112:202.0 114:208.0 115:438.0 116:149.0 118:283.0 119:111.0 122:86.0 125:46.0 126:78.0 127:124.0 128:17.0 129:1270.0 130:494.0 131:516.0 134:2181.0 136:98.0 137:142.0 139:64.0 143:1448.0 144:253.0 145:197.0 147:1533.0 148:147.0 149:444.0 151:294.0 152:109.0 153:133.0 …				4436	5387	5389	5256	4265	4316	3344	5437	5852	7316	7516	4924	4981	5515	6568	5374	7240	6509	6353	5558	5861	5020	6717	5504	7463	6652	5775	6630
419265	868360	127	419265	85:345.0 86:166.0 88:133.0 89:285.0 93:210.0 94:73.0 98:224.0 99:840.0 100:880.0 101:311.0 102:122.0 103:702.0 108:382.0 111:113.0 112:389.0 113:660.0 114:178.0 115:1315.0 116:826.0 117:406.0 118:45.0 119:78.0 122:31.0 124:67.0 126:390.0 127:7903.0 128:965.0 129:740.0 130:136.0 131:429.0 132:152.0 133:382.0 135:109.0 136:92.0 137:127.0 138:1126.0 139:248.0 140:281.0 141:211.0 142:330.0 143:110.0 …				3058	6406	4967	4458	3291	5572	2390	4117	4351	8986	5407	4586	3141	2790	5478	5706	6611	8704	7621	5215	4041	5194	6231	3927	5200	6407	6674	6093.67
418155	424604	85	418155	85:44324.0 86:2234.0 87:399.0 89:334.0 90:162.0 91:145.0 96:857.0 97:4274.0 98:5872.0 99:11996.0 100:983.0 101:275.0 110:189.0 111:1353.0 112:3886.0 113:4742.0 117:264.0 125:374.0 126:1105.0 127:1955.0 140:1672.0 141:2263.0 142:299.0 154:205.0 155:1108.0 168:158.0 169:502.0 170:42.0 198:1245.0 243:43.0				29274	27978	27107	32655	22137	23840	17184	21621	25732	24348	42179	28003	18009	24827	24215	16854	39338	19433	28032	19107	22291	23709	33643	27338	28266	25264	24105	25878.3
417904	449940	125	417904	85:576.0 86:166.0 87:87.0 93:71.0 96:446.0 97:1357.0 99:600.0 100:171.0 101:342.0 109:50.0 113:196.0 114:100.0 115:6299.0 116:815.0 117:737.0 124:389.0 125:6926.0 126:472.0 127:231.0 131:3962.0 132:229.0 133:1331.0 134:55.0 137:28.0 139:122.0 140:17.0 141:138.0 142:45.0 143:263.0 147:6363.0 148:900.0 149:1096.0 150:87.0 155:264.0 156:239.0 157:3623.0 158:762.0 159:367.0 163:133.0 171:114.0 173:32…				828	1368	1081	890	2699	530	1751	2011	746	1047	1328	893	1407	647	632	551	1190	540	605	852	935	621	1920	1259	423	585	419	475.667
413981	507396	159	413981	88:1929.0 89:6548.0 90:437.0 93:434.0 95:520.0 96:150.0 97:6387.0 98:356.0 99:1364.0 101:2790.0 102:166.0 103:1814.0 104:312.0 107:827.0 108:120.0 109:263.0 111:1641.0 112:1788.0 113:310.0 116:969.0 117:8411.0 118:600.0 119:492.0 123:127.0 124:193.0 125:7045.0 126:1628.0 127:387.0 128:170.0 129:3092.0 131:1660.0 132:1479.0 133:844.0 138:21.0 142:530.0 143:6522.0 144:1088.0 145:1061.0 147:9862.0 1…				3283	4146	4363	1060	1184	5078	3520	4950	3657	5160	5092	3757	4160	7084	3818	4535	4112	3643	6682	3583	4178	1146	4959	4554	5573	4242	4281	4698.67
413965	421447	146	413965	86:2136.0 87:660.0 88:128.0 91:487.0 93:177.0 95:252.0 97:5219.0 100:181.0 102:513.0 105:155.0 107:223.0 108:32.0 109:167.0 110:149.0 111:1774.0 112:157.0 113:1494.0 114:110.0 115:108.0 116:71.0 117:541.0 118:46.0 125:2222.0 126:66.0 127:993.0 129:2087.0 130:5014.0 131:2405.0 132:365.0 133:179.0 134:278.0 135:91.0 136:126.0 137:22.0 141:7568.0 142:601.0 143:2231.0 144:313.0 145:751.0 146:9480.0 1…				2314	2918	3098	2012	2620	2480	2234	4002	3953	3774	3201	2672	2161	2223	2330	943	3259	2537	2465	1828	2630	2125	3568	5326	4605	3471	2699	3591.67
413635	826419	254	413635	86:993.0 88:1913.0 89:543.0 90:240.0 91:764.0 92:231.0 93:766.0 94:361.0 95:1340.0 96:881.0 97:539.0 99:418.0 100:836.0 101:287.0 102:337.0 105:192.0 106:317.0 107:819.0 108:800.0 109:553.0 110:506.0 111:367.0 112:1323.0 113:1381.0 114:291.0 115:757.0 118:348.0 120:155.0 121:428.0 122:189.0 123:414.0 125:294.0 126:92.0 128:260.0 130:556.0 131:159.0 132:295.0 133:579.0 135:314.0 136:317.0 138:319.…				795	1681	1124	742	712	740	801	1157	693	883	1193	710	1003	1300	567	888	1353	647	1097	724	1040	861	1244	662	1329	1092	733	1051.33
413543	405372	233	413543	88:80.0 98:72.0 100:104.0 106:62.0 107:248.0 108:70.0 110:1461.0 120:41.0 122:366.0 128:191.0 134:139.0 136:32.0 138:17.0 144:37.0 154:31.0 155:50.0 166:66.0 167:89.0 169:56.0 170:48.0 184:167.0 185:30.0 186:51.0 195:28.0 197:229.0 198:35.0 200:21.0 201:37.0 206:57.0 214:164.0 220:29.0 226:55.0 228:157.0 229:21.0 233:4395.0 234:373.0 246:33.0 248:10.0 249:30.0 251:477.0 252:41.0 255:247.0 256:47.…				4499	5326	5549	5565	4780	4188	4515	5074	4820	6146	5826	1616	5438	5312	4055	4737	6095	4242	5118	4096	5665	4372	5950	4109	5470	4980	4654	5034.67
408450	222241	100	408450	86:2652.0 87:2113.0 88:2423.0 90:5020.0 91:7644.0 96:4593.0 98:4355.0 99:3835.0 100:50590.0 107:3187.0 109:3912.0 111:6405.0 112:1389.0 114:1764.0 115:35448.0 116:5333.0 123:718.0 125:874.0 128:1317.0 129:592.0 131:69405.0 132:23997.0 133:6295.0 134:32159.0 136:5442.0 137:933.0 139:45.0 145:365.0 146:908.0 147:90020.0 148:13125.0 151:199.0 160:382.0 162:232.0 163:83.0 167:1971.0 168:10393.0 169:2…				21698	47960	44386	36080	35235	41032	32369	74473	31219	43507	52000	41357	29706	40001	38418	28679	47446	51620	26765	36211	44515	44996	39018	36076	42066	36427	34894	37795.7
407336	283379	117	407336	85:1065.0 87:4176.0 89:465.0 91:943.0 98:355.0 99:7113.0 100:17979.0 101:3846.0 102:968.0 105:335.0 108:257.0 110:909.0 114:372.0 115:327.0 116:390.0 117:78461.0 118:6777.0 119:2864.0 120:293.0 134:653.0 141:347.0 143:538.0 155:103.0 156:163.0 157:1962.0 160:77.0 184:496.0 186:330.0 193:170.0 195:48.0 199:537.0 209:169.0 226:125.0 268:514.0 270:230.0 283:179.0 355:78.0 365:31.0 375:42.0 410:23.0 …				73562	112167	45833	51803	89743	54655	61309	41171	76035	64905	77061	70575	70608	64940	87663	64411	101568	59907	65930	35417	62322	82560	49650	63501	75389	70496	65271	70385.3
405512	266826	145	405512	99:125.0 105:116.0 129:20.0 144:41.0 145:652.0 155:43.0 156:36.0 159:8.0 173:405.0 187:6.0 209:9.0 226:19.0 348:6.0 394:4.0 397:7.0 408:4.0 445:3.0 457:7.0				13200	8238	4753	15126	12334	14042	13080	15016	10641	19212	15590	8991	6344	12156	8546	12706	16755	8447	15981	11771	12971	12523	13584	6420	14873	13445	12144	13487.3
402247	663443	204	402247	89:5781.0 90:603.0 94:465.0 97:3196.0 98:3217.0 99:949.0 100:27131.0 101:9472.0 102:3023.0 103:1281.0 104:350.0 105:283.0 109:1139.0 112:1822.0 113:750.0 114:5936.0 115:7190.0 116:27589.0 117:9697.0 118:1981.0 119:1392.0 123:230.0 125:344.0 126:1715.0 127:291.0 129:15906.0 131:5493.0 132:9657.0 133:5243.0 134:316.0 137:947.0 142:1526.0 143:1784.0 145:1559.0 146:1657.0 147:11916.0 151:281.0 153:13…				8169	13442	6853	6248	3728	3993	4133	6764	16802	7642	8956	5757	2366	5411	5916	6979	1869	8385	6293	6740	6435	6418	7627	9281	7103	2724	6985	5604
401140	856149	193	401140	85:276.0 86:112.0 87:363.0 88:333.0 89:4792.0 90:502.0 91:1772.0 92:810.0 93:138.0 94:93.0 95:465.0 96:128.0 98:279.0 99:521.0 100:507.0 101:821.0 102:153.0 103:4821.0 104:556.0 105:2017.0 107:170.0 110:256.0 111:383.0 112:271.0 113:498.0 114:426.0 115:482.0 116:450.0 117:6131.0 118:655.0 119:413.0 121:353.0 122:104.0 123:201.0 124:77.0 126:140.0 127:134.0 128:305.0 129:2567.0 130:654.0 131:1114.…				3297	6383	4430	2994	2771	3787	3627	2869	3704	4279	3334	2555	1932	1198	2143	4874	4457	7728	3768	2998	2722	2142	2210	3126	5229	2970	3957	4052
400201	624019	156	400201	85:3247.0 86:17838.0 87:3996.0 88:1752.0 89:22385.0 91:1134.0 95:1015.0 97:1423.0 99:5265.0 100:10776.0 101:7846.0 102:5235.0 103:21035.0 104:2389.0 105:2642.0 109:1877.0 111:1768.0 113:2275.0 114:2158.0 115:3115.0 116:75298.0 117:19687.0 118:7118.0 119:3530.0 125:328.0 127:876.0 129:22692.0 130:4490.0 131:11891.0 132:2232.0 133:22903.0 134:4540.0 135:1147.0 140:775.0 141:1198.0 143:13988.0 144:2…				4270	4032	3282	4259	3369	3134	2604	2697	5156	4179	4869	4250	2144	3036	3832	1774	2810	2576	2776	3405	2820	2931	3638	5042	3449	3157	2940	3182
397569	218508	219	397569	88:423208.0 89:26333.0 90:2485.0 94:27224.0 95:3375.0 96:964.0 98:3271.0 106:4047.0 107:1394.0 108:1126.0 112:673.0 118:437354.0 119:153434.0 120:9307.0 122:2638.0 123:2540.0 124:1425.0 125:2153.0 126:1056.0 128:2178.0 130:7664.0 132:30634.0 134:18830.0 135:32289.0 136:10142.0 137:3322.0 138:867.0 139:1227.0 140:1130.0 150:7740.0 152:1594.0 153:717.0 154:343.0 155:479.0 156:700.0 157:3266.0 158:1…				1578691	2086633	1990823	1734826	2028337	1781342	1593548	1856929	1291573	1629139	2255869	1315638	1942513	2174575	1418446	1335427	2317515	2027494	1763717	1831756	1870030	1523630	1935797	1089655	1882575	1707527	1714734	1.76828e+06
397254	545996	181	397254	86:4100.0 88:5079.0 90:13352.0 91:11446.0 94:5927.0 95:11447.0 96:5787.0 98:668.0 99:2574.0 100:15915.0 101:7679.0 102:10237.0 104:13524.0 106:2236.0 107:9796.0 108:74410.0 109:18021.0 110:2116.0 113:12631.0 114:5275.0 118:1894.0 119:1500.0 120:524.0 121:10170.0 122:21235.0 123:3725.0 124:907.0 125:347.0 129:10499.0 131:8179.0 133:19821.0 134:4004.0 135:24652.0 136:32299.0 137:9615.0 138:2841.0 1…				1126	2674	1773	621	855	2205	1930	2137	1684	1284	964	1848	2374	2309	1807	781	674	1146	1945	2925	2017	1052	2304	1964	2654	1568	2403	2208.33
396791	331696	278	396791	85:202.0 86:645.0 87:1569.0 88:793.0 95:419.0 96:208.0 97:117.0 98:1752.0 103:6774.0 104:1041.0 105:378.0 115:717.0 117:1263.0 119:1187.0 131:1675.0 132:857.0 133:7466.0 134:1064.0 135:372.0 145:168.0 147:6234.0 148:520.0 151:64.0 155:153.0 158:93.0 160:241.0 170:106.0 171:114.0 175:59.0 176:69.0 189:866.0 190:171.0 191:359.0 203:235.0 204:223.0 205:1434.0 206:100.0 207:308.0 221:17107.0 222:4030…				398	1015	299	866	188	438	404	382	478	704	884	546	507	1143	456	203	504	528	526	423	313	240	562	817	403	350	639	464
396784	352772	200	396784	86:1713.0 87:1410.0 91:644.0 93:940.0 94:977.0 96:11249.0 97:2450.0 98:39958.0 99:4135.0 103:11198.0 104:1120.0 106:220.0 108:1919.0 109:748.0 110:6161.0 111:3443.0 112:1580.0 113:528.0 116:795.0 121:1161.0 123:212.0 124:841.0 125:6121.0 126:34380.0 127:3776.0 128:362.0 129:1726.0 138:245.0 140:1017.0 141:554.0 142:746.0 144:369.0 149:813.0 152:148.0 154:96.0 155:302.0 156:1021.0 157:1367.0 161:4…				2541	3062	2716	1726	1769	1777	1558	2502	2230	2719	1471	2546	2419	2471	1885	2280	2732	1852	1946	1519	2563	1609	2628	1731	2775	2269	1648	2230.67
391891	295210	99	391891	90:55.0 91:1092.0 92:161.0 94:380.0 96:1160.0 98:2181.0 99:33244.0 100:3558.0 101:307.0 102:335.0 103:23811.0 104:2373.0 105:1588.0 106:360.0 108:39.0 109:483.0 110:1974.0 111:121.0 115:1388.0 116:631.0 117:473.0 119:928.0 120:197.0 121:947.0 123:563.0 124:333.0 126:499.0 129:231.0 130:291.0 133:4187.0 134:654.0 135:1851.0 136:16.0 137:1243.0 138:81.0 139:272.0 140:126.0 141:77.0 142:223.0 143:44…				34313	68200	47645	54040	48975	61315	40374	32899	58725	67320	61425	36734	54291	53016	35193	32820	62324	39963	55701	32009	44458	44500	9842	38968	44076	43400	48994	45490
391855	323204	174	391855	86:27981.0 87:57608.0 88:3199.0 91:694.0 94:536.0 95:354.0 100:14489.0 101:7467.0 102:3041.0 103:1060.0 108:57.0 109:132.0 117:1453.0 119:1887.0 123:306.0 125:90.0 129:5421.0 130:6143.0 131:2567.0 133:6479.0 134:758.0 136:71.0 141:2944.0 143:3288.0 144:364.0 145:1257.0 158:180.0 174:38517.0 175:6573.0 176:2822.0 177:94.0 178:14.0 221:64.0 223:31.0 239:106.0 245:78.0 247:41.0 248:83.0 250:24.0 256…				21535	31004	19647	25134	25190	20459	14344	20464	25507	29453	30287	22729	27226	20718	20008	13210	28303	19756	21140	18377	13243	14479	18993	27491	26375	23886	27430	25897
391329	300803	98	391329	87:410.0 88:891.0 94:480.0 95:137.0 96:2922.0 97:2654.0 98:122651.0 99:4099.0 100:2089.0 101:895.0 105:154.0 107:736.0 112:554.0 113:614.0 114:3588.0 115:1351.0 116:1756.0 117:1720.0 125:189.0 128:876.0 129:1412.0 131:4099.0 132:1597.0 133:2012.0 134:1080.0 138:88.0 143:539.0 144:1147.0 147:54195.0 148:10264.0 149:6016.0 150:1702.0 153:651.0 154:144.0 156:171.0 166:502.0 167:16515.0 171:189.0 172…				13264	13618	8952	11101	12380	12675	13809	16164	10032	13348	13982	11011	14417	15747	14086	12560	17191	13405	13258	17130	12063	15644	15810	11169	11269	11579	13233	12027
390397	764079	202	390397	85:444.0 88:82.0 93:562.0 98:2672.0 99:397.0 100:151.0 102:683.0 103:415.0 105:150.0 106:86.0 115:522.0 117:416.0 120:61.0 125:33.0 127:108.0 128:271.0 129:831.0 130:1029.0 131:634.0 132:302.0 133:615.0 134:42.0 140:85.0 142:388.0 143:138.0 144:158.0 145:353.0 146:127.0 147:2739.0 148:571.0 149:215.0 153:26.0 154:62.0 156:176.0 158:86.0 160:83.0 162:56.0 164:36.0 168:77.0 170:236.0 171:61.0 172:1…				982	1350	1005	2057	1170	1518	988	954	1102	1944	1975	1573	1090	752	1342	1278	1560	760	995	969	1293	1224	868	1993	1191	1688	1026	1301.67
390198	459090	155	390198	85:327.0 86:922.0 87:525.0 89:229.0 90:81.0 93:232.0 94:105.0 95:206.0 97:269.0 98:716.0 99:549.0 100:2474.0 101:419.0 102:299.0 103:1732.0 105:355.0 106:197.0 108:147.0 110:339.0 111:559.0 112:936.0 113:515.0 114:454.0 115:522.0 116:279.0 117:539.0 118:206.0 119:304.0 123:77.0 128:232.0 129:176.0 130:657.0 131:1174.0 132:380.0 133:1495.0 134:145.0 136:109.0 137:82.0 138:78.0 139:4704.0 140:579.0…				6937	3832	3621	1464	4168	2671	6384	5140	4445	2650	3980	3122	3575	10741	5383	2276	4621	2900	2538	2105	3857	7019	1838	3561	2993	1029	1687	1903
390194	514902	142	390194	86:74.0 96:158.0 98:130.0 99:376.0 100:289.0 106:106.0 114:46.0 115:115.0 117:432.0 124:41.0 131:182.0 133:230.0 137:42.0 142:9942.0 143:1423.0 144:418.0 145:74.0 147:2771.0 148:467.0 149:83.0 170:211.0 171:91.0 186:6454.0 187:985.0 188:239.0 198:26.0 214:39.0 216:1837.0 218:61.0 235:19.0 244:72.0 245:28.0 257:36.0 288:624.0 289:129.0 290:49.0 297:22.0 303:12.0 337:16.0 391:21.0 440:17.0 442:22.0…				60215	46429	27288	23926	33207	23866	19705	34414	34656	39238	35895	28943	23127	22829	38054	31234	26809	33103	23784	29946	22108	27256	24978	42929	40844	40012	38247	39701
390144	570168	304	390144	85:1057.0 86:360.0 87:1124.0 88:265.0 89:7311.0 90:3551.0 91:1074.0 92:402.0 93:123.0 94:831.0 95:147.0 98:2284.0 99:1398.0 100:1553.0 101:355.0 102:253.0 103:252.0 105:6022.0 106:579.0 108:152.0 110:99.0 112:370.0 113:515.0 114:737.0 115:5507.0 116:2493.0 117:1962.0 118:375.0 119:704.0 120:77.0 124:186.0 126:170.0 127:317.0 128:892.0 130:1004.0 131:4637.0 132:703.0 133:4616.0 134:495.0 135:417.0…				768	4336	4435	488	1024	321	2247	1494	558	562	1294	583	1185	2898	624	990	5637	1436	2008	907	1197	697	504	581	1923	1127	1582	1544
390137	721291	174	390137	86:3517.0 87:252.0 88:202.0 96:209.0 100:3174.0 101:474.0 102:670.0 112:297.0 113:79.0 114:210.0 115:1368.0 116:385.0 118:183.0 126:143.0 128:1245.0 129:224.0 130:397.0 131:569.0 132:280.0 133:513.0 140:164.0 142:105.0 144:83.0 146:68.0 147:2821.0 148:472.0 149:313.0 154:404.0 155:135.0 156:503.0 157:133.0 158:80.0 160:75.0 172:266.0 174:17321.0 175:3286.0 176:1406.0 177:94.0 186:91.0 187:38.0 19…				2527	4171	3705	3215	4273	3424	4357	3847	3163	4771	5240	3568	4917	7131	5526	3778	5600	5658	4366	4482	4666	3151	5573	1995	4323	3824	4013	4053.33
387781	830904	235	387781	86:1678.0 88:318.0 89:1555.0 90:294.0 94:465.0 97:1203.0 99:6299.0 100:8626.0 103:3666.0 104:600.0 107:230.0 111:873.0 113:20796.0 114:2161.0 115:3596.0 116:1338.0 119:286.0 121:193.0 122:205.0 124:351.0 125:1598.0 126:1500.0 127:610.0 128:1300.0 129:6745.0 130:1774.0 131:3319.0 132:721.0 133:2827.0 134:522.0 139:658.0 140:2499.0 141:1827.0 142:1150.0 143:273.0 144:718.0 145:288.0 146:1438.0 147:…				597	473	710	425	634	822	301	837	447	845	839	1347	437	353	1973	456	868	777	387	537	798	665	888	1757	752	939	377	689.333
386405	411714	88	386405	86:3291.0 87:4563.0 88:115290.0 89:5186.0 90:6411.0 91:2898.0 92:350.0 94:2010.0 95:2781.0 96:434.0 97:2324.0 98:2412.0 99:1784.0 105:10197.0 107:1016.0 113:861.0 114:14527.0 124:731.0 125:929.0 127:716.0 128:538.0 138:403.0 140:2339.0 141:1021.0 142:803.0 143:575.0 144:394.0 147:1720.0 154:590.0 155:261.0 159:251.0 161:1071.0 168:6859.0 169:1216.0 170:1507.0 171:395.0 172:2830.0 173:447.0 175:27…				11392	13280	7590	7132	3177	7494	6421	7860	10115	7717	3624	9725	5746	11381	9182	3148	17703	7375	7773	6204	5144	5562	6064	10053	6058	4594	5642	5431.33
382600	611347	312	382600	85:1193.0 86:1369.0 87:703.0 88:602.0 89:1260.0 90:618.0 91:1321.0 92:2891.0 93:1460.0 94:649.0 95:1860.0 96:500.0 97:1428.0 98:262.0 99:557.0 100:8701.0 101:1829.0 102:810.0 103:7162.0 104:2976.0 105:592.0 106:1175.0 107:182.0 108:369.0 109:833.0 110:404.0 111:500.0 112:127.0 113:282.0 115:491.0 116:503.0 118:332.0 119:530.0 120:2744.0 121:923.0 122:590.0 123:1122.0 124:335.0 125:382.0 126:432.0…				218	388	535	504	227	354	527	258	443	340	630	630	428	621	546	575	1077	467	521	161	818	467	360	485	423	111	329	287.667
380388	339577	259	380388	120:565.0 123:98.0 124:79.0 141:408.0 151:652.0 155:237.0 166:222.0 183:36.0 248:34.0 252:36.0 259:1195.0 260:199.0 261:70.0 272:54.0 277:47.0 279:34.0 301:45.0 306:39.0 308:39.0 313:39.0 337:28.0 360:89.0 362:26.0 413:29.0 422:36.0 439:20.0				2987	4952	6860	5193	5810	4850	3325	1486	6094	7279	8229	3826	5545	4387	3740	2343	5667	5929	5014	4321	4703	4763	5110	4288	4379	4400	4818	4532.33
380302	291820	261	380302	99:2574.0 100:1366.0 101:595.0 103:462.0 110:112.0 111:358.0 113:634.0 116:363.0 117:189.0 118:804.0 119:506.0 126:421.0 128:123.0 129:600.0 130:2209.0 131:2162.0 132:4841.0 133:3429.0 134:1426.0 141:201.0 143:172.0 146:1825.0 147:10814.0 148:885.0 149:984.0 150:257.0 155:89.0 157:511.0 159:169.0 161:163.0 162:271.0 167:57.0 168:207.0 172:1101.0 173:1397.0 174:191.0 179:145.0 180:70.0 182:54.0 18…				2097	2380	3067	3605	3419	420	1998	3868	3229	3578	2749	4872	1180	1318	3257	1741	3655	5932	2578	4370	4045	3144	2877	4846	5075	2935	2778	3596
380300	548142	451	380300	92:285.0 97:372.0 105:1008.0 106:294.0 109:122.0 121:472.0 123:217.0 132:3488.0 154:409.0 162:2102.0 163:448.0 164:317.0 165:337.0 178:354.0 179:214.0 180:603.0 192:431.0 194:393.0 196:361.0 205:844.0 207:1069.0 211:617.0 212:231.0 219:490.0 220:643.0 222:365.0 225:230.0 241:99.0 242:60.0 248:585.0 252:31.0 254:178.0 255:114.0 257:2655.0 260:743.0 267:109.0 271:398.0 281:193.0 285:22.0 289:398.0 …				10179	4184	3333	12624	4575	7345	9622	16646	4189	7662	9380	6026	4498	9064	2617	4370	14595	3251	9645	7318	2724	639	9406	8452	13689	10778	9652	11373
380258	633312	173	380258	86:365.0 87:549.0 90:440.0 91:149.0 93:1176.0 96:322.0 97:1716.0 99:1728.0 100:920.0 104:799.0 107:388.0 108:219.0 109:312.0 110:316.0 111:738.0 112:205.0 115:1003.0 117:4945.0 118:986.0 125:317.0 127:763.0 128:1160.0 129:6308.0 130:1312.0 132:366.0 133:2279.0 134:1612.0 135:1915.0 136:188.0 139:362.0 141:1000.0 144:3.0 145:512.0 147:13754.0 149:2565.0 153:326.0 156:229.0 157:3950.0 160:191.0 161…				149893	93726	70855	63993	139536	92023	71613	118532	103021	126804	169763	126603	72077	91317	147991	86116	61228	86848	71744	119574	100191	71217	92281	116113	125928	114497	104274	114900
379691	302511	282	379691	91:183.0 97:559.0 99:184.0 114:83.0 117:218.0 147:5091.0 148:295.0 186:72.0 192:178.0 193:250.0 194:144.0 203:136.0 205:284.0 207:126.0 208:134.0 249:731.0 250:218.0 251:42.0 256:78.0 265:648.0 266:156.0 267:199.0 271:48.0 276:14.0 281:1843.0 282:1470.0 284:135.0 322:24.0 345:28.0 351:46.0 362:27.0 364:24.0 369:429.0 370:259.0 371:77.0 393:27.0 427:34.0 439:41.0 441:62.0 464:39.0 471:28.0 485:24.…				2630	2687	2335	2644	2818	2589	1792	4483	2947	3257	3648	3085	2413	3186	3448	2526	3866	3403	2361	3114	2484	2890	2553	2873	3355	3453	2836	3214.67
379657	632337	299	379657	85:1854.0 88:795.0 89:5004.0 90:1234.0 92:580.0 94:866.0 98:313.0 99:3034.0 101:2464.0 111:437.0 113:4280.0 114:666.0 118:1110.0 119:1499.0 121:508.0 124:532.0 126:456.0 127:597.0 128:1906.0 133:2470.0 134:854.0 139:487.0 141:1103.0 143:1960.0 144:311.0 145:503.0 148:2128.0 153:351.0 154:741.0 164:608.0 165:454.0 166:277.0 168:478.0 170:547.0 171:515.0 172:652.0 183:576.0 185:472.0 187:528.0 197:…				1350	3311	4737	2800	3255	2172	1779	3063	4325	5067	5023	5233	1912	2048	3322	2232	2779	3397	3089	3991	2692	2910	3704	1892	5894	4023	3390	4435.67
379607	653646	308	379607	85:328.0 98:92.0 107:239.0 113:179.0 119:156.0 120:128.0 134:269.0 144:47.0 155:109.0 172:81.0 177:446.0 185:60.0 188:186.0 203:64.0 232:33.0 259:46.0 267:84.0 293:354.0 294:18.0 308:684.0 309:221.0				1182	1500	1117	778	1394	679	1176	1608	1126	1644	2246	939	945	736	1026	1316	1144	854	912	591	1465	1440	853	1081	1454	788	1159	1133.67
379505	721938	344	379505	94:221.0 120:219.0 165:210.0 179:377.0 181:199.0 184:150.0 191:318.0 193:174.0 223:142.0 224:89.0 225:125.0 239:124.0 241:89.0 254:73.0 312:40.0 344:692.0 345:297.0 346:107.0 347:33.0 348:33.0 349:34.0 360:30.0 490:24.0				1604	1749	1906	2266	1770	1089	1607	1730	1265	2083	2228	1478	1142	1460	1478	972	1342	1600	1428	1209	1112	931	1272	1482	1864	1912	1514	1763.33
379299	502827	120	379299	91:5709.0 93:419.0 99:3434.0 100:41683.0 113:2494.0 120:21910.0 121:2131.0 146:10821.0 147:23161.0 154:276.0 155:2539.0 171:11785.0 185:425.0 240:486.0 247:291.0 280:111.0 329:9601.0 344:135.0 459:23.0 473:11.0 491:12.0				16743	9899	8756	4183	9799	8662	12621	10373	11421	13610	16606	15306	12334	14219	12814	9163	6669	5267	4832	6357	5669	12288	7254	17120	9427	4069	7048	6848
379248	634284	132	379248	109:58.0 117:9295.0 118:1233.0 132:4625.0 145:923.0 201:105.0 208:171.0 224:40.0 228:96.0 256:61.0 284:135.0 286:590.0 287:239.0 311:41.0 326:54.0 385:27.0 402:51.0 461:48.0 487:24.0 491:52.0				27562	12695	13481	15616	19675	21987	12677	14759	12298	17153	13422	11354	12864	13910	9966	11720	14131	12515	12312	17253	16393	13067	14541	11510	18857	15050	13292	15733
379197	307332	112	379197	85:17519.0 86:749.0 89:300.0 91:712.0 98:3010.0 99:3508.0 112:2041.0 113:2225.0 141:805.0 143:186.0 166:48.0 168:104.0 170:1282.0 172:111.0 193:182.0 291:46.0 307:37.0 343:35.0 368:38.0 389:29.0 392:30.0 406:20.0 408:26.0 413:39.0 424:28.0 439:23.0				1054	2046	1112	2258	768	1240	713	1496	1688	949	1551	1846	735	711	910	853	1521	1555	748	663	1248	808	1880	1527	1699	801	981	1160.33
379146	527741	142	379146	97:441.0 102:3646.0 110:429.0 121:73.0 123:506.0 142:7342.0 147:18314.0 153:170.0 154:52.0 157:3538.0 162:294.0 167:58.0 171:993.0 176:41.0 218:237.0 228:71.0 236:32.0 241:561.0 243:51.0 251:58.0 253:58.0 256:147.0 259:118.0 263:30.0 280:36.0 302:222.0 312:49.0 322:109.0 323:245.0 324:58.0 325:86.0 329:419.0 334:33.0 342:49.0 352:17.0 360:39.0 362:24.0 369:34.0 373:37.0 376:122.0 380:22.0 401:33.…				9218	12757	8988	6408	9626	6712	10358	8751	11164	10349	11663	8935	5996	13144	6188	9912	9834	18060	5030	8449	7614	5680	6837	5730	9181	4168	7503	6950.67
379095	411526	240	379095	88:208.0 118:316.0 125:67.0 139:60.0 148:257.0 168:188.0 195:84.0 209:76.0 221:150.0 227:39.0 239:108.0 240:1329.0 241:96.0 243:66.0 247:97.0 248:87.0 275:25.0 294:21.0 302:38.0 310:24.0 343:39.0 370:49.0 376:33.0 383:40.0 386:49.0 391:27.0 431:27.0 436:22.0 440:35.0 456:28.0 458:37.0 481:36.0 483:25.0 487:29.0 489:32.0 491:33.0				5143	5607	5891	5729	5805	5621	3859	5815	5352	6747	5893	5202	3812	5693	5933	3574	8169	6407	3780	5103	4773	4939	5325	6107	6768	6715	5441	6308
378791	570658	156	378791	87:445.0 90:1309.0 92:217.0 94:683.0 100:1728.0 102:464.0 107:242.0 108:79.0 112:351.0 116:1033.0 118:87.0 121:239.0 128:1988.0 130:880.0 137:413.0 139:478.0 144:739.0 145:271.0 147:310.0 149:335.0 156:9691.0 160:1172.0 162:215.0 165:176.0 166:84.0 171:323.0 174:188.0 175:172.0 179:87.0 182:26.0 183:51.0 188:208.0 193:152.0 211:62.0 212:234.0 214:194.0 219:215.0 223:67.0 227:240.0 228:159.0 229:6…				16204	22449	5408	3425	4962	4825	6735	8161	8096	9116	7540	8506	3925	12463	4786	5611	9012	22659	4879	6778	6881	5488	2961	6854	4342	6094	7238	5891.33
378765	281163	145	378765	104:115.0 113:188.0 118:121.0 123:72.0 126:168.0 139:83.0 140:683.0 145:1898.0 184:184.0 216:160.0 219:86.0 230:102.0 278:37.0 339:37.0 363:21.0 382:32.0 405:28.0 413:31.0 445:32.0 478:27.0				14415	17718	13806	10145	15929	14683	9389	14514	15249	16395	13206	13604	11294	11887	15514	8329	12093	10443	12118	11540	7581	9085	10899	14823	16606	14801	13280	14895.7
378337	199277	136	378337	93:2607.0 95:494.0 96:1936.0 97:1627.0 105:509.0 106:1526.0 108:612.0 109:1683.0 124:212.0 126:1166.0 133:1297.0 136:5114.0 137:840.0 146:87.0 147:653.0 150:2925.0 151:894.0 152:695.0 162:77.0 168:927.0 170:66.0 176:113.0 177:380.0 179:103.0 191:1714.0 193:198.0 194:65.0 204:53.0 207:14376.0 208:2849.0 209:984.0 222:52.0 247:234.0 264:77.0 279:242.0 280:102.0 286:44.0 295:1412.0 296:396.0 297:222…				6917	6967	10736	8431	9250	8800	7301	7266	8184	3909	9042	1768	7617	7956	6702	6026	5365	9087	7223	9709	7114	8575	7807	8780	10707	9492	6764	8987.67
378124	758594	156	378124	85:266.0 86:592.0 96:598.0 100:2209.0 108:106.0 117:297.0 125:231.0 126:289.0 130:258.0 131:591.0 133:682.0 135:1045.0 142:280.0 144:186.0 147:3702.0 148:989.0 150:122.0 154:29.0 156:1561.0 157:678.0 160:90.0 162:126.0 163:447.0 164:362.0 166:241.0 167:75.0 169:819.0 170:236.0 173:164.0 174:1613.0 175:218.0 178:673.0 179:2157.0 183:2038.0 185:360.0 187:63.0 194:129.0 195:248.0 198:142.0 199:330.0…				14395	13099	8865	7918	7800	7898	9326	16321	10859	18176	10059	16067	11959	11428	15858	19005	6968	8852	6570	7474	5900	11646	9051	20995	9931	7748	8431	8703.33
378022	210316	229	378022	94:337.0 107:222.0 108:132.0 109:138.0 110:578.0 111:345.0 124:204.0 127:507.0 137:368.0 138:113.0 145:158.0 146:110.0 151:849.0 152:120.0 153:100.0 158:61.0 184:139.0 199:88.0 201:70.0 221:460.0 228:40.0 229:1113.0 230:189.0 231:112.0 244:42.0 248:49.0 275:44.0 276:43.0 283:98.0 323:33.0 360:82.0 380:23.0 395:43.0 402:29.0 418:25.0 438:35.0 458:38.0 468:39.0 470:27.0 474:35.0 484:38.0 492:41.0				4540	7148	6038	7315	7020	4922	4474	7439	4975	5870	7288	3901	5837	4400	2869	5692	5278	5990	6112	4559	5538	3666	5322	5575	6563	6888	5692	6381
377987	514969	186	377987	86:621.0 87:431.0 90:236.0 101:515.0 102:199.0 106:224.0 110:102.0 113:851.0 123:105.0 126:734.0 128:1097.0 129:483.0 133:351.0 137:105.0 142:4479.0 144:278.0 148:1019.0 152:84.0 153:211.0 157:215.0 158:544.0 166:83.0 174:289.0 185:59.0 186:3631.0 188:83.0 189:178.0 195:94.0 201:73.0 203:117.0 206:62.0 210:58.0 212:134.0 214:182.0 216:619.0 217:309.0 218:160.0 230:156.0 232:38.0 242:91.0 244:34.0…				36110	28426	12377	10451	25136	20173	11791	21925	15685	22223	23945	20293	13235	10163	30370	24968	24258	26397	13153	19958	17558	14889	15148	25324	31165	1085	20671	17640.3
377935	216094	224	377935	85:10669.0 92:780.0 108:570.0 111:824.0 114:1175.0 122:371.0 123:1764.0 124:104.0 137:311.0 142:247.0 151:3087.0 161:604.0 179:182.0 195:417.0 205:1481.0 215:146.0 216:108.0 221:4587.0 222:1034.0 223:937.0 224:1427.0 225:231.0 239:33.0 249:194.0 266:35.0 277:121.0 325:65.0 354:106.0				2260	644	1889	2947	2042	2625	1875	3258	2559	3779	2855	3198	1943	2304	3999	2036	2911	2112	2503	1980	1321	2521	2505	4293	1913	2433	1741	2029
377747	203062	187	377747	94:650.0 102:3900.0 115:146.0 119:460.0 128:114.0 157:1192.0 158:160.0 187:1018.0 208:131.0 271:44.0 352:23.0				1293	2391	1651	1509	1895	812	1929	2966	1921	2398	2576	1657	2006	2032	2333	1199	2756	2654	2217	1583	1992	2227	1638	2445	2755	2336	1610	2233.67
377446	1017548	169	377446	85:1223.0 86:763.0 87:856.0 92:292.0 93:839.0 94:356.0 98:478.0 99:1155.0 100:893.0 101:1046.0 103:1223.0 104:397.0 107:485.0 109:455.0 112:415.0 113:1536.0 115:1844.0 116:806.0 119:523.0 120:277.0 121:526.0 123:477.0 124:166.0 125:816.0 126:327.0 127:1125.0 129:3455.0 131:644.0 133:6173.0 134:1236.0 135:1619.0 136:378.0 137:1026.0 138:868.0 139:540.0 140:1833.0 141:1456.0 142:1332.0 143:1335.0 1…				86028	143835	96511	87237	110177	96264	98275	105831	78397	123567	221290	201598	138427	131377	206515	93871	116796	165269	94026	152853	116457	176504	85929	189286	149029	120022	117039	128697
377362	632212	299	377362	87:355.0 93:918.0 98:678.0 99:2453.0 100:1373.0 102:613.0 107:156.0 123:71.0 124:146.0 129:3511.0 133:2682.0 154:237.0 157:2200.0 166:148.0 171:1729.0 210:57.0 227:87.0 242:371.0 245:661.0 253:106.0 270:131.0 278:55.0 295:75.0 299:1724.0 300:432.0 301:165.0 348:58.0 353:77.0 395:27.0				2546	2539	4737	2800	3255	2172	1779	4811	2229	5067	2505	2917	5817	1924	3322	2232	2779	3397	3089	3991	2692	1523	3704	1892	3542	1765	1587	2298
377340	203664	187	377340	88:211.0 101:458.0 113:107.0 129:264.0 134:145.0 146:367.0 157:1303.0 158:274.0 166:105.0 172:59.0 187:1349.0 188:86.0 202:69.0 207:392.0 214:35.0				1293	2391	1651	1992	1895	2126	1929	2966	1921	1824	2576	2244	1497	2032	1069	1199	2756	2654	2217	2221	1992	2227	2256	1921	2755	2336	2413	2501.33
377204	565461	275	377204	86:1304.0 87:440.0 88:51.0 89:17155.0 90:1520.0 99:571.0 100:4674.0 104:543.0 105:458.0 106:70.0 111:406.0 112:1310.0 113:968.0 114:2004.0 115:1424.0 116:1928.0 117:5120.0 119:756.0 123:69.0 126:1055.0 127:2027.0 128:4790.0 129:1728.0 131:2013.0 132:884.0 133:4566.0 134:525.0 135:357.0 137:200.0 138:54.0 139:233.0 140:462.0 142:635.0 143:529.0 144:2287.0 147:566.0 148:2529.0 149:1103.0 150:255.0 …				2016	1553	1326	1645	2424	1895	1383	1245	2553	1686	1946	1849	1786	2215	1622	1442	1313	2202	1003	1350	1312	2260	938	1507	1310	940	1180	1143.33
377130	781798	441	377130	85:202.0 86:368.0 87:76.0 94:194.0 98:753.0 99:855.0 100:1270.0 101:383.0 113:2844.0 114:475.0 115:85.0 118:80.0 124:380.0 125:190.0 126:294.0 128:168.0 129:956.0 131:182.0 133:177.0 139:73.0 140:111.0 147:2573.0 148:298.0 149:370.0 156:520.0 158:29.0 160:81.0 161:39.0 163:172.0 165:233.0 167:152.0 169:106.0 170:127.0 174:208.0 177:107.0 178:112.0 179:86.0 180:211.0 182:775.0 183:339.0 184:94.0 1…				13787	20797	21849	13295	24695	10941	22925	40612	12044	21480	13054	5846	22258	18590	25703	20190	55587	54951	10821	27529	64395	20320	48449	11817	24892	29643	26979	27171.3
377112	918626	371	377112	88:109.0 90:82.0 100:243.0 105:201.0 106:126.0 109:103.0 113:128.0 114:115.0 116:214.0 120:113.0 136:71.0 147:806.0 148:197.0 161:144.0 167:68.0 169:88.0 171:85.0 177:93.0 179:713.0 202:39.0 207:317.0 208:215.0 209:290.0 218:56.0 239:80.0 247:66.0 251:70.0 253:88.0 277:80.0 279:55.0 282:110.0 283:91.0 296:108.0 297:124.0 314:92.0 325:67.0 332:26.0 336:40.0 337:35.0 341:65.0 354:42.0 356:44.0 358:…				688	1072	704	871	631	981	627	567	832	1120	1706	874	1000	967	794	1069	510	740	536	541	909	875	920	1046	866	1030	754	883.333
376984	299900	210	376984	98:68.0 100:449.0 101:248.0 105:323.0 108:181.0 110:70.0 114:745.0 126:242.0 128:187.0 131:137.0 136:617.0 137:78.0 141:82.0 147:5456.0 150:213.0 151:189.0 153:151.0 159:232.0 167:84.0 172:982.0 174:101.0 177:51.0 178:51.0 182:66.0 188:186.0 198:60.0 210:2078.0 212:127.0 223:41.0 224:534.0 226:138.0 231:134.0 252:71.0 254:25.0 257:43.0 276:32.0 284:33.0 285:229.0 328:43.0 358:14.0 362:35.0 368:24…				3652	4694	3856	3397	3203	4351	3325	4282	3556	4254	5879	4367	2952	2330	3943	2819	5022	3973	3825	4813	3932	3393	4062	3510	3806	4826	2698	3776.67
376981	644466	278	376981	89:952.0 90:103.0 91:267.0 99:147.0 101:73.0 102:132.0 104:153.0 112:157.0 119:212.0 131:335.0 139:71.0 141:69.0 143:109.0 148:447.0 154:329.0 157:531.0 158:435.0 174:602.0 189:207.0 206:49.0 245:211.0 273:49.0 278:1355.0 290:67.0 300:48.0 317:116.0 318:50.0 380:91.0				3497	4246	3409	3328	3894	3235	2747	3993	3828	3876	5477	2797	2809	3570	2067	2850	4542	4275	2466	3709	3257	2120	3351	3378	4484	3830	3627	3980.33
376963	452165	252	376963	95:655.0 99:652.0 103:2063.0 114:818.0 117:4764.0 118:1065.0 120:344.0 121:755.0 122:142.0 129:1544.0 131:3630.0 133:1996.0 135:402.0 137:575.0 142:644.0 144:215.0 150:170.0 173:626.0 174:1112.0 176:187.0 179:84.0 180:60.0 181:335.0 182:94.0 194:112.0 195:627.0 196:108.0 197:90.0 201:116.0 209:544.0 210:250.0 211:1125.0 212:101.0 213:105.0 224:45.0 225:47.0 226:552.0 229:1548.0 234:42.0 236:97.0 …				2149	1385	1483	1219	1294	1661	1328	1643	1968	1735	2224	1979	1539	2005	1293	1378	1192	1028	1344	2085	2355	997	1620	1698	1510	1528	1539	1525.67
376958	475106	111	376958	86:551.0 105:576.0 109:166.0 111:8986.0 129:1174.0 130:752.0 131:820.0 133:591.0 135:255.0 141:3731.0 142:334.0 149:690.0 157:348.0 159:143.0 162:138.0 163:753.0 173:140.0 174:229.0 185:139.0 189:103.0 196:77.0 207:1788.0 208:306.0 213:37.0 215:198.0 218:130.0 222:269.0 233:102.0 257:39.0 272:49.0 275:422.0 276:203.0 277:124.0 279:70.0 298:67.0 347:43.0 350:37.0 381:22.0 388:41.0 411:44.0 429:63.0				1802	2019	4259	3862	4366	2560	2313	2754	2737	3466	2918	2157	3262	4010	2001	2234	4080	2140	2353	2293	2403	3676	4259	3894	3098	3114	2030	2747.33
376951	774737	235	376951	86:830.0 87:539.0 88:488.0 92:207.0 94:102.0 95:367.0 96:729.0 98:1067.0 99:2138.0 100:1786.0 101:1012.0 102:209.0 103:557.0 104:136.0 110:387.0 113:8914.0 114:752.0 115:1133.0 116:760.0 117:756.0 118:208.0 120:99.0 124:516.0 125:929.0 126:108.0 127:318.0 128:116.0 129:1242.0 130:2288.0 131:1029.0 136:117.0 140:234.0 141:284.0 142:421.0 143:464.0 144:1101.0 146:386.0 147:5525.0 148:968.0 149:483.…				26641	52541	63891	52950	48418	63294	22423	45124	37722	76770	59620	66241	34116	9812	102384	31457	33947	92439	50488	71060	51245	35686	65232	53113	50724	75396	58756	61625.3
376890	758573	174	376890	86:734.0 89:437.0 94:402.0 95:882.0 98:95.0 99:1362.0 100:2560.0 102:794.0 114:215.0 115:1465.0 116:599.0 117:918.0 119:236.0 123:141.0 128:464.0 129:866.0 130:627.0 135:910.0 138:92.0 140:299.0 141:390.0 143:269.0 145:82.0 147:5355.0 148:564.0 152:514.0 156:132.0 157:691.0 161:94.0 163:491.0 172:487.0 174:1936.0 177:228.0 179:1670.0 180:441.0 182:238.0 183:384.0 185:242.0 186:33.0 187:35.0 192:1…				7764	6118	4571	6005	7340	6511	4107	5366	11425	12503	13007	12314	5926	1774	11346	3543	6971	7767	5832	6486	5184	6643	6311	17976	9097	8777	6117	7997
376847	285948	117	376847	85:646.0 86:90.0 100:1419.0 103:1638.0 111:88.0 117:8758.0 118:979.0 119:370.0 120:100.0 131:749.0 136:82.0 144:107.0 159:37.0 170:29.0 186:69.0 203:58.0 207:550.0 232:19.0 267:101.0 273:28.0 355:176.0 357:45.0 486:27.0				88001	127381	53806	58066	106583	61990	69384	46109	86012	73631	90401	81018	80146	57219	76129	77672	117658	52190	74303	41404	72530	96530	56053	52978	86783	80842	76889	81504.7
376831	669806	374	376831	127:169.0 142:111.0 151:429.0 152:157.0 155:222.0 156:320.0 163:361.0 164:218.0 173:241.0 181:246.0 183:115.0 189:301.0 190:541.0 203:218.0 210:38.0 219:1792.0 224:43.0 229:181.0 233:62.0 263:42.0 265:292.0 266:33.0 283:143.0 285:59.0 286:39.0 287:27.0 290:39.0 298:20.0 303:40.0 311:63.0 314:34.0 326:28.0 330:50.0 332:81.0 339:34.0 345:13.0 346:133.0 349:46.0 351:43.0 360:48.0 362:35.0 366:71.0 3…				11184	8490	5651	6228	10534	6402	5053	8065	7241	8773	15610	9807	5908	6519	12982	7299	5772	7263	4385	9717	9186	6493	6340	9663	9435	8233	9848	9172
376829	527771	142	376829	123:488.0 124:313.0 142:7864.0 155:1004.0 162:672.0 163:215.0 165:66.0 166:65.0 169:361.0 170:210.0 182:29.0 185:40.0 187:1189.0 197:89.0 202:105.0 224:71.0 241:535.0 243:359.0 244:156.0 252:17.0 262:33.0 292:74.0 300:43.0 301:58.0 306:56.0 307:72.0 313:108.0 321:126.0 325:53.0 326:39.0 338:92.0 347:90.0 350:104.0 379:21.0 423:48.0 446:44.0 453:20.0 465:36.0				7319	16861	8074	6408	9626	7425	7261	6102	11164	7193	11663	8935	4276	11837	6188	7274	9834	13803	3669	8449	6129	5680	6837	7194	7949	4168	7503	6540
376826	490005	292	376826	165:310.0 179:322.0 180:48.0 189:1778.0 191:1101.0 192:259.0 193:378.0 194:142.0 205:5210.0 206:1051.0 207:3389.0 208:508.0 209:213.0 220:4853.0 221:7169.0 222:1803.0 223:587.0 225:74.0 245:700.0 254:138.0 264:69.0 265:71.0 267:279.0 268:190.0 269:107.0 281:295.0 282:73.0 286:92.0 291:489.0 292:7189.0 293:1500.0 294:883.0 295:908.0 296:344.0 300:61.0 309:69.0 319:473.0 320:299.0 325:421.0 339:106…				1508	1446	1085	1010	2250	1377	670	872	870	2049	1228	1186	1329	919	1916	1102	1306	2440	843	1128	879	1295	1065	1012	1305	1165	1170	1213.33
376647	384161	184	376647	86:32659.0 90:2349.0 91:3432.0 92:780.0 95:318.0 97:2441.0 98:911.0 99:643.0 100:8289.0 101:4866.0 102:156.0 103:178.0 105:550.0 106:840.0 110:3506.0 111:259.0 114:582.0 117:3934.0 118:5691.0 120:638.0 121:346.0 122:321.0 126:285.0 130:2818.0 131:929.0 133:1983.0 134:34301.0 137:346.0 140:1557.0 141:161.0 144:640.0 147:4358.0 148:1089.0 153:95.0 160:1156.0 162:371.0 174:8078.0 175:2555.0 176:135.…				99230	125581	132480	106003	121592	107311	80075	99099	118977	127364	138860	112326	111223	118665	112393	83359	134700	136986	109098	106962	110981	96739	89495	93517	131355	112535	106296	116729
376624	269050	149	376624	86:692870.0 87:176515.0 88:423143.0 89:1397379.0 90:204332.0 91:122629.0 92:4651.0 95:6089.0 96:5361.0 98:3000.0 99:31658.0 101:84318.0 102:510594.0 103:974791.0 104:198593.0 105:167932.0 107:5378.0 108:2534.0 109:954.0 110:1894.0 112:7765.0 113:53363.0 114:76087.0 116:105109.0 117:147636.0 118:91926.0 119:180617.0 120:54775.0 121:40202.0 122:5602.0 123:324.0 125:7212.0 126:1250.0 127:2146.0 129:…				327750	477446	420538	450649	300623	395443	354678	431457	300704	546590	440815	264245	331699	349565	252837	376646	476161	367985	448719	356304	364366	330614	402128	370299	474004	418166	389893	427354
374861	196982	102	374861	85:698.0 86:5323.0 87:4480.0 88:3302.0 96:5799.0 97:1653.0 98:819.0 100:6633.0 101:1874.0 102:172563.0 103:21381.0 105:1668.0 106:1071.0 110:569.0 113:1228.0 114:639.0 115:5134.0 116:6031.0 117:4639.0 118:2671.0 119:2511.0 123:332.0 124:397.0 129:602.0 131:5305.0 132:1843.0 133:11661.0 134:2743.0 135:239.0 139:248.0 140:248.0 145:659.0 147:43714.0 148:7068.0 149:2710.0 153:102.0 161:702.0 163:232…				20095	20755	17380	15833	13605	19597	19782	28727	7470	14531	20950	23480	6095	10113	16533	13322	19352	19982	19110	17517	19953	16500	14765	13708	32210	19692	17321	23074.3
372449	327835	140	372449	85:2873.0 86:227.0 88:818.0 89:529.0 90:2948.0 91:1175.0 92:2428.0 93:1059.0 94:1171.0 95:304.0 96:1580.0 97:7563.0 98:3976.0 99:1143.0 100:954.0 102:706.0 106:4990.0 107:1521.0 108:632.0 111:2172.0 112:1405.0 113:2098.0 114:1533.0 118:132.0 120:1728.0 121:646.0 122:241.0 125:686.0 126:28499.0 127:31077.0 128:2557.0 131:1220.0 132:388.0 135:475.0 136:549.0 138:873.0 139:17444.0 140:22669.0 141:24…				10479	10847	10027	9380	13168	11493	10591	10371	14640	14066	13077	14228	10728	13079	13512	9589	18125	431	8558	11859	9207	9988	9773	11656	9578	8365	10051	9331.33
371546	680823	361	371546	85:28932.0 86:14914.0 87:27482.0 88:21174.0 89:221486.0 90:18670.0 91:26306.0 92:1070.0 93:1723.0 94:2098.0 95:4197.0 96:7059.0 97:12750.0 98:7425.0 99:30846.0 100:42226.0 101:102730.0 102:47834.0 103:421414.0 104:48795.0 105:48308.0 106:6153.0 107:3215.0 108:936.0 109:12471.0 110:9524.0 111:24593.0 112:9014.0 113:22704.0 114:18076.0 115:42070.0 116:44754.0 117:201831.0 118:29570.0 119:35485.0 12…				737	1572	1743	1294	1149	973	1184	508	734	1549	1862	484	1098	1596	720	1152	1835	1904	1421	1549	1221	1713	1012	630	1051	923	1360	1111.33
370223	773174	227	370223	85:2111.0 86:1654.0 87:1789.0 88:1245.0 89:2565.0 90:476.0 91:1360.0 92:383.0 93:1514.0 94:800.0 95:1372.0 96:438.0 97:912.0 98:1854.0 99:2007.0 100:4892.0 101:3095.0 102:1048.0 103:5417.0 104:559.0 105:1396.0 106:803.0 107:1281.0 108:663.0 109:8044.0 110:929.0 111:2940.0 112:889.0 113:3439.0 114:1312.0 115:2603.0 116:2148.0 117:2323.0 118:354.0 119:2058.0 120:315.0 121:1052.0 122:272.0 123:773.0…				56331	83122	52764	49452	43398	35451	54039	56157	49991	74324	71931	42968	59136	70940	35325	59456	65842	40485	78020	53286	78823	44075	69771	45696	62678	57136	51986	57266.7
370160	924574	204	370160	85:2309.0 86:350.0 87:2499.0 88:1108.0 89:6987.0 90:636.0 91:572.0 94:231.0 97:827.0 98:212.0 99:1505.0 101:16087.0 102:2156.0 103:60909.0 104:4810.0 105:2147.0 106:154.0 109:888.0 110:31.0 111:1071.0 112:162.0 113:2205.0 114:515.0 115:1697.0 116:9236.0 117:35261.0 118:3653.0 119:2730.0 120:130.0 121:148.0 122:84.0 123:75.0 127:447.0 128:25.0 129:52898.0 130:6838.0 131:7933.0 132:1130.0 133:11934…				12030	12965	13403	10698	16127	20286	16115	12678	7899	14104	27939	3306	17206	18411	4612	23124	14988	18342	24978	10435	16084	25851	24509	2367	21396	14388	13333	16372.3
370157	227983	242	370157	85:5755.0 86:4219.0 87:1378.0 88:1242.0 89:1480.0 90:2646.0 91:4374.0 92:15317.0 93:14473.0 94:866.0 95:945.0 96:2964.0 97:6337.0 98:1150.0 99:1336.0 100:13345.0 101:2997.0 102:16755.0 103:1925.0 104:3283.0 105:319.0 106:549.0 107:75.0 108:266.0 110:658.0 111:315.0 112:824.0 113:1850.0 114:438.0 115:124.0 116:3693.0 117:6645.0 118:9220.0 119:1697.0 120:46743.0 121:110462.0 122:7336.0 123:2179.0 1…				857	1307	614	1365	1427	1245	361	1084	1656	697	1028	305	1697	837	1448	1088	2209	1057	471	1367	1117	912	1112	1365	986	1335	1206	1175.67
367984	644894	357	367984	85:240.0 87:174.0 89:78.0 98:445.0 99:61.0 101:2895.0 102:256.0 103:526.0 104:76.0 106:111.0 107:133.0 111:75.0 113:307.0 115:860.0 116:415.0 117:359.0 119:298.0 120:103.0 121:721.0 123:218.0 125:155.0 126:303.0 129:9815.0 130:1315.0 131:1341.0 132:217.0 133:4784.0 134:325.0 135:2326.0 136:231.0 137:846.0 138:100.0 140:45.0 143:98.0 144:35.0 145:359.0 147:3355.0 148:582.0 149:96.0 150:107.0 151:5…				860	1387	2054	1309	1586	816	1466	1396	1869	878	2173	973	1477	1509	1020	1433	1796	2341	1625	1368	2691	2164	2195	1039	1472	1014	1011	1165.67
367427	1029140	243	367427	85:3550.0 87:1782.0 88:133.0 89:715.0 91:533.0 93:956.0 95:1170.0 97:2063.0 98:2662.0 99:2175.0 101:2997.0 102:880.0 103:4861.0 104:475.0 105:235.0 106:277.0 107:222.0 108:216.0 109:1632.0 110:334.0 111:479.0 112:821.0 113:2234.0 114:173.0 115:2368.0 116:714.0 119:844.0 121:681.0 122:214.0 123:915.0 127:372.0 129:49014.0 130:7653.0 131:6616.0 132:883.0 133:7408.0 134:311.0 135:2653.0 136:234.0 13…				5919	3803	4623	4034	5348	4245	6627	6980	5107	5484	6873	3829	6766	10464	4589	6040	9241	6721	7966	5517	10191	5355	7721	5743	4650	4397	4527	4524.67
366261	299879	210	366261	87:574.0 88:55.0 89:227.0 92:153.0 100:505.0 101:270.0 102:204.0 103:1250.0 105:171.0 106:630.0 107:81.0 108:259.0 116:191.0 117:83.0 120:355.0 124:90.0 131:4925.0 132:830.0 133:337.0 136:2372.0 137:231.0 138:159.0 141:79.0 145:131.0 146:49.0 150:1522.0 152:29.0 169:190.0 170:21.0 180:1139.0 181:223.0 182:195.0 183:39.0 184:188.0 194:132.0 195:130.0 200:35.0 207:198.0 208:186.0 209:71.0 210:7235.…				3652	4694	5031	4529	3855	3493	3325	4282	3556	5134	4458	2873	4742	2981	3943	2819	5022	3244	3825	4813	3065	3393	2955	2826	5120	2689	4216	4008.33
365950	597213	266	365950	85:1717.0 86:669.0 89:67.0 90:164.0 98:292.0 99:754.0 100:4381.0 101:811.0 102:162.0 103:2526.0 104:1283.0 105:180.0 106:125.0 107:134.0 109:120.0 111:221.0 113:164.0 114:209.0 115:205.0 116:317.0 117:271.0 118:269.0 119:463.0 120:106.0 121:782.0 123:166.0 125:256.0 127:149.0 131:674.0 132:132.0 133:2437.0 134:463.0 135:2069.0 136:91.0 137:384.0 139:115.0 140:598.0 141:376.0 142:119.0 143:135.0 1…				2020	2128	5882	2682	2489	3145	3528	1931	2190	2038	3164	2499	2466	2510	1116	2985	2596	2036	2965	3276	6312	1865	2782	1042	2150	1524	1404	1692.67
365471	1079359	215	365471	85:160.0 88:143.0 89:1064.0 90:36.0 91:6472.0 92:1000.0 93:5321.0 94:1655.0 95:6680.0 96:932.0 97:1682.0 98:146.0 99:481.0 101:495.0 102:152.0 103:404.0 105:5772.0 106:3645.0 107:5986.0 108:1565.0 109:2671.0 110:729.0 111:1432.0 113:171.0 114:120.0 115:557.0 116:362.0 117:1380.0 118:658.0 119:3224.0 120:1256.0 121:2973.0 122:1027.0 123:1482.0 124:367.0 125:380.0 127:288.0 128:182.0 129:1590.0 130…				2776	2744	1853	2664	2177	3437	2279	2056	1686	2440	3633	3612	3225	2149	2507	3234	1767	1924	1839	3198	2033	1897	2031	2753	2840	2696	777	2104.33
360623	338991	259	360623	85:723.0 86:315.0 98:236.0 100:2086.0 103:885.0 104:597.0 105:7934.0 106:284.0 107:146.0 112:106.0 117:1358.0 119:444.0 120:586.0 121:2599.0 122:43.0 123:98.0 127:731.0 128:212.0 131:1438.0 133:1551.0 134:409.0 135:6396.0 136:934.0 137:650.0 138:86.0 139:73.0 140:569.0 141:686.0 144:3704.0 145:700.0 146:594.0 147:24579.0 148:4690.0 149:1639.0 150:115.0 151:2279.0 152:247.0 155:175.0 156:108.0 166…				4453	6247	6860	4260	5810	3739	4417	3593	6094	7279	8229	4914	5545	5844	3740	2862	5667	5929	5014	3219	4703	4763	5110	5172	5152	5596	4818	5188.67
360155	887974	387	360155	85:26705.0 86:2946.0 87:345345.0 88:28070.0 89:29304.0 90:2228.0 91:2502.0 93:5497.0 94:1942.0 95:14205.0 96:4350.0 97:39694.0 98:15796.0 99:7232.0 100:8837.0 101:54301.0 102:8054.0 103:61210.0 104:6469.0 105:8450.0 106:1732.0 107:4632.0 108:1313.0 109:6207.0 110:2947.0 111:15664.0 112:2674.0 113:6279.0 114:7407.0 115:16075.0 116:11340.0 117:15286.0 118:1732.0 119:5829.0 120:433.0 121:5289.0 122:…				3655	4072	1589	1630	1944	2267	739	1120	1939	1729	1991	1067	1744	414	1006	1271	938	607	750	998	2436	1363	2071	1064	2060	1305	1756	1707
360142	710581	214	360142	85:1057.0 86:541.0 88:160.0 94:329.0 96:4052.0 97:584.0 98:483.0 99:203.0 100:1509.0 101:1141.0 102:1425.0 103:670.0 104:432.0 114:499.0 116:194.0 120:106.0 122:82.0 123:335.0 124:635.0 128:1065.0 133:1480.0 137:36.0 142:737.0 144:479.0 146:157.0 147:2554.0 148:439.0 149:337.0 154:284.0 155:248.0 156:1747.0 157:404.0 160:161.0 164:34.0 166:55.0 168:220.0 170:140.0 173:61.0 181:219.0 182:49.0 184:…				1026	1214	991	1404	1004	1827	1610	1382	1569	2187	2283	1359	1277	1212	1332	951	1203	1176	1513	814	1199	1357	1287	896	1399	1168	990	1185.67
357286	537806	230	357286	86:633.0 87:966.0 88:147.0 91:360.0 92:520.0 93:538.0 96:130.0 98:335.0 105:272.0 111:94.0 119:459.0 120:144.0 122:59.0 126:166.0 128:292.0 131:1644.0 133:2687.0 135:412.0 136:79.0 140:239.0 146:141.0 147:8342.0 148:2097.0 149:653.0 150:183.0 152:101.0 156:811.0 157:171.0 158:537.0 159:124.0 160:198.0 166:87.0 167:61.0 170:106.0 173:96.0 175:67.0 176:45.0 177:177.0 178:56.0 179:35.0 186:321.0 188…				1992	2000	2077	1530	2284	761	945	1454	1597	2715	2809	1690	1250	1384	2640	1618	2469	1604	2724	1526	1982	1618	1827	1792	3072	3061	2512	2881.67
357004	352078	87	357004	86:250.0 87:20381.0 88:850.0 96:1785.0 97:2407.0 98:912.0 105:740.0 110:881.0 112:1065.0 114:199.0 127:1284.0 128:5123.0 129:438.0 131:1005.0 134:439.0 140:475.0 142:350.0 143:705.0 152:167.0 154:154.0 155:1159.0 156:4155.0 158:436.0 161:110.0 164:141.0 172:475.0 173:4043.0 174:448.0 184:117.0 198:59.0 229:61.0 249:63.0 254:146.0 264:51.0 279:26.0 286:72.0 287:46.0 298:71.0 305:51.0 306:38.0 348:…				23941	20341	16575	19601	13422	14097	12038	17284	21623	31251	22887	14950	12471	14396	15151	13652	20135	19481	15484	19529	20636	14121	11657	14168	17852	17136	14920	16636
356996	515514	153	356996	89:588.0 92:67.0 95:376.0 97:2537.0 99:416.0 109:204.0 110:62.0 111:1516.0 113:1828.0 116:596.0 117:11772.0 118:1241.0 119:614.0 124:46.0 125:1011.0 126:219.0 127:296.0 129:2550.0 130:412.0 132:1652.0 133:432.0 137:150.0 141:103.0 142:250.0 143:3986.0 146:164.0 151:71.0 152:141.0 153:8417.0 157:2560.0 158:570.0 159:1460.0 160:238.0 161:63.0 170:838.0 172:420.0 173:2601.0 174:996.0 175:98.0 183:86…				2563	3108	3358	3418	3627	2903	2535	2918	2884	3709	3037	2966	1801	2493	3191	1331	3132	2018	3061	1990	2682	1617	1905	3381	3158	1472	2514	2381.33
356941	343519	174	356941	85:2148.0 86:14705.0 87:983.0 88:1082.0 90:270.0 91:276.0 97:246.0 98:717.0 100:15183.0 101:3073.0 105:1231.0 109:934.0 113:214.0 114:1772.0 116:3005.0 117:23514.0 118:1247.0 119:2059.0 120:507.0 124:60.0 129:8268.0 130:2736.0 131:8240.0 132:6601.0 133:10428.0 135:1205.0 143:1044.0 144:516.0 145:2213.0 146:712.0 154:101.0 157:521.0 173:839.0 174:33984.0 175:6780.0 176:2036.0 180:145.0 181:514.0 1…				90927	14549	68809	67721	74254	101343	68387	46813	60004	118466	79654	190296	56915	194474	45547	54627	80880	80225	74046	79076	72359	84326	98688	123488	59197	67865	70222	65761.3
356177	801356	253	356177	85:1002.0 86:736.0 87:469.0 88:662.0 89:6441.0 90:730.0 91:237.0 93:341.0 94:811.0 95:771.0 96:672.0 97:537.0 98:1410.0 99:916.0 100:1771.0 101:3054.0 102:828.0 103:16300.0 104:1737.0 105:2049.0 106:1214.0 107:1550.0 108:679.0 110:561.0 111:344.0 112:203.0 113:1797.0 114:1337.0 115:1380.0 116:898.0 117:4668.0 118:890.0 119:1443.0 120:141.0 121:471.0 122:166.0 124:367.0 126:817.0 127:424.0 128:106…				2612	1927	1068	2354	1792	2069	837	1191	2345	3342	2641	1922	2070	990	2954	394	2406	1549	1955	2051	1574	1569	2114	2302	2235	2011	2307	2184.33
353342	311099	231	353342	85:13254.0 86:36483.0 87:16438.0 88:3979.0 89:4311.0 90:12244.0 91:14959.0 92:4029.0 94:5481.0 95:2283.0 96:1948.0 97:3006.0 98:2545.0 99:31324.0 100:433141.0 101:44667.0 102:22158.0 103:8990.0 104:23469.0 105:7438.0 106:1681.0 107:2022.0 108:1173.0 111:744.0 112:593.0 113:4671.0 114:5134.0 115:17509.0 116:170140.0 117:31982.0 118:8503.0 119:3540.0 120:162305.0 121:15446.0 122:9643.0 123:1959.0 1…				1843	2484	1675	2041	2518	1964	1750	1092	1301	1962	2379	2454	1849	2318	2036	2024	2431	1724	1636	1893	1780	1553	1842	2202	1677	1718	1493	1629.33
351288	587927	228	351288	99:1222.0 102:136.0 110:262.0 113:8501.0 114:2014.0 129:4536.0 130:13967.0 131:2971.0 132:1332.0 141:889.0 147:31806.0 148:3955.0 149:2000.0 150:160.0 155:346.0 156:385.0 157:546.0 158:193.0 160:186.0 162:147.0 171:7972.0 172:1602.0 173:966.0 176:185.0 182:147.0 186:395.0 187:1571.0 188:1036.0 190:1574.0 197:88.0 198:278.0 200:2960.0 201:1236.0 202:95.0 203:161.0 204:1140.0 206:194.0 213:257.0 21…				14077	14082	12189	12366	20230	15967	9686	9451	12319	21868	24752	18986	15539	18678	12659	12712	16302	23724	12441	17232	14200	15516	7016	20806	20208	19184	12683	17358.3
351271	686323	156	351271	86:579.0 92:202.0 98:146.0 107:461.0 112:143.0 120:68.0 123:118.0 125:218.0 126:92.0 133:551.0 140:617.0 141:736.0 147:1629.0 148:295.0 154:257.0 156:17234.0 157:2513.0 170:96.0 174:1765.0 175:169.0 177:119.0 188:110.0 207:696.0 208:405.0 209:268.0 212:81.0 221:2807.0 222:699.0 223:635.0 224:70.0 242:159.0 249:94.0 251:49.0 252:78.0 253:55.0 266:26.0 267:49.0 281:162.0 282:169.0 285:72.0 295:397.…				3516	3051	1410	4907	2669	1263	1493	1535	3296	3078	2522	2948	2083	1855	3992	1408	1458	1724	1551	2337	705	2105	1628	3159	1829	2239	1171	1746.33
351223	1092377	458	351223	85:7569.0 86:871.0 87:2130.0 88:1407.0 89:11115.0 90:933.0 91:128021.0 92:22613.0 93:79423.0 94:22102.0 95:100285.0 96:13899.0 97:21640.0 98:2394.0 99:3557.0 101:14931.0 102:3426.0 103:13516.0 104:7704.0 105:126569.0 106:34564.0 107:100191.0 108:18875.0 109:44441.0 110:6752.0 111:10391.0 112:855.0 113:2840.0 114:763.0 115:20816.0 116:10451.0 117:49048.0 118:16292.0 119:76935.0 120:26388.0 121:463…				345	337	274	189	467	540	118	275	361	311	481	571	341	274	227	318	935	251	249	190	364	198	265	246	439	368	544	450.333
351222	250484	245	351222	85:8116.0 92:1253.0 94:509.0 96:318.0 97:548.0 98:1550.0 99:11644.0 103:2632.0 105:1536.0 106:345.0 107:7115.0 108:1443.0 109:249.0 110:564.0 111:2036.0 112:394.0 113:3835.0 115:43380.0 116:17673.0 117:4269.0 124:105.0 125:695.0 126:917.0 127:7145.0 128:2134.0 129:1818.0 132:3958.0 138:126.0 139:3480.0 140:821.0 141:3018.0 142:1238.0 143:2019.0 144:1875.0 145:786.0 151:395.0 152:254.0 153:172.0 1…				26054	34734	33721	34343	40768	40010	24925	35640	37550	42500	44835	38686	31565	30616	41907	27914	46521	45875	33926	33602	29990	36585	33327	38004	48606	41684	38971	43087
350329	989301	292	350329	85:8182.0 89:16756.0 97:8476.0 99:9151.0 101:24776.0 102:18550.0 103:128959.0 104:12491.0 109:8706.0 111:8433.0 113:11268.0 115:11205.0 116:11904.0 117:87582.0 118:9154.0 127:6518.0 129:198562.0 130:31608.0 131:40432.0 132:6532.0 133:64293.0 134:10022.0 139:3571.0 141:5901.0 142:6538.0 143:41056.0 144:5553.0 145:16890.0 147:372591.0 148:57410.0 149:49227.0 150:5730.0 153:7817.0 155:19472.0 157:28…				381	358	646	342	545	714	277	815	519	714	1244	699	565	617	662	248	1178	1025	301	1032	1009	1006	746	1225	628	785	520	644.333
349293	979900	131	349293	85:99.0 86:198.0 89:489.0 90:253.0 91:148.0 92:185.0 98:139.0 100:427.0 101:105.0 110:322.0 111:112.0 112:51.0 114:75.0 115:1076.0 116:5441.0 117:923.0 124:132.0 127:271.0 128:1520.0 130:306.0 131:14610.0 132:1500.0 133:685.0 134:173.0 142:170.0 144:1827.0 145:462.0 149:1870.0 150:54.0 151:33.0 156:55.0 158:46.0 159:127.0 160:304.0 166:56.0 168:59.0 172:39.0 184:120.0 186:197.0 188:52.0 194:128.0…				6508	4791	2508	1930	2936	2052	1725	2154	1686	1522	1551	948	2004	1329	49558	1906	2161	1502	2438	1472	1874	1134	1855	1473	2536	1297	1149	1660.67
348839	451193	156	348839	85:1155.0 86:32.0 87:191.0 89:268.0 90:146.0 94:377.0 96:210.0 97:488.0 98:694.0 99:1042.0 100:1730.0 101:1379.0 102:343.0 104:416.0 105:157.0 109:82.0 111:76.0 112:499.0 113:372.0 115:317.0 116:243.0 122:157.0 124:1386.0 125:181.0 126:701.0 127:203.0 128:556.0 129:2322.0 130:255.0 133:841.0 134:248.0 140:2608.0 141:414.0 142:124.0 143:236.0 147:4296.0 148:708.0 149:534.0 152:65.0 155:183.0 156:1…				1813	2056	973	760	2086	1278	1426	1612	1394	1417	1545	1485	1651	1421	1663	1287	2808	2197	1523	2173	1450	1680	1463	1489	2179	858	1038	1358.33
348668	711777	369	348668	85:3460.0 86:1895.0 96:6496.0 97:6276.0 99:15435.0 100:4074.0 101:806.0 111:1632.0 112:2407.0 113:44883.0 114:5030.0 115:2497.0 124:217.0 126:1943.0 127:3518.0 128:395.0 129:2287.0 131:5399.0 139:3301.0 140:2431.0 141:1054.0 143:1851.0 147:26671.0 148:4808.0 149:906.0 153:918.0 155:2972.0 156:544.0 157:2684.0 158:1118.0 159:649.0 167:2913.0 168:701.0 169:555.0 170:3255.0 171:12027.0 172:2370.0 17…				2726	4950	2693	4777	2950	4357	2090	2197	5709	7347	7550	5743	2887	936	5609	2566	3546	2851	2605	3473	2534	2541	2426	3351	5787	4377	3437	4533.67
348666	704904	369	348666	85:3019.0 86:2150.0 96:2789.0 97:745.0 98:2367.0 99:9828.0 100:7096.0 101:1536.0 102:242.0 111:1956.0 112:1061.0 113:36012.0 114:3151.0 115:4796.0 125:1818.0 126:1759.0 127:1453.0 128:630.0 129:2824.0 130:713.0 131:5126.0 132:260.0 133:3018.0 134:286.0 139:955.0 140:2168.0 141:888.0 142:923.0 143:349.0 147:13954.0 148:2207.0 149:1520.0 153:1769.0 154:442.0 155:1432.0 156:1239.0 157:1154.0 158:941…				4538	8008	4400	7775	5642	7826	3920	3837	9011	11658	13558	9216	4967	1344	9596	4415	6368	4620	4689	5747	4613	3769	4077	5479	9394	7467	6165	7675.33
348293	225822	242	348293	85:460.0 86:311.0 87:147.0 88:127.0 89:291.0 90:210.0 91:1432.0 92:1347.0 93:1349.0 96:130.0 100:1135.0 102:1490.0 103:597.0 104:246.0 105:178.0 108:50.0 109:66.0 115:220.0 116:645.0 117:1697.0 118:1399.0 120:4430.0 121:11457.0 122:769.0 123:189.0 126:201.0 129:1779.0 130:557.0 131:320.0 132:366.0 133:430.0 139:236.0 140:2254.0 141:101.0 143:688.0 144:1268.0 155:125.0 156:17.0 160:266.0 161:121.0…				1334	1914	1203	1365	1427	721	752	1656	1656	1262	1333	686	1697	837	1448	680	2209	1784	957	1367	723	912	1112	1365	1531	1883	1662	1692
347755	304845	85	347755	85:45863.0 91:598.0 92:131.0 97:2280.0 98:8568.0 99:8291.0 100:1256.0 111:775.0 112:4657.0 113:6065.0 114:78.0 124:184.0 125:587.0 126:1698.0 127:2040.0 128:492.0 130:1553.0 140:1339.0 141:2874.0 142:311.0 145:298.0 147:2852.0 148:449.0 149:111.0 152:73.0 165:164.0 168:306.0 170:6379.0 171:932.0 173:121.0 174:102.0 180:538.0 182:293.0 184:475.0 196:109.0 212:124.0 213:430.0 216:317.0 233:69.0 237…				14225	13741	15313	19198	10176	11265	9303	10900	15213	15580	20899	10715	12769	12345	12713	8937	17491	10744	16567	11745	12970	11470	874	12778	12883	13714	14425	13674
347748	952169	395	347748	91:27139.0 92:6717.0 93:30097.0 94:14007.0 95:24994.0 96:5257.0 99:1249.0 103:34037.0 104:3531.0 105:12372.0 106:5356.0 107:11818.0 108:4703.0 109:7994.0 110:4595.0 117:3986.0 119:7799.0 120:3263.0 121:4906.0 122:3034.0 123:7278.0 124:2578.0 129:69561.0 130:3469.0 131:11172.0 133:8198.0 134:1355.0 135:3203.0 136:3423.0 137:3562.0 138:646.0 140:127.0 144:505.0 147:13678.0 148:3007.0 149:5988.0 150…				253	400	328	233	314	468	669	683	220	746	593	444	401	278	248	342	411	310	389	404	530	248	574	321	396	413	456	421.667
347739	871746	200	347739	85:2312.0 86:605.0 87:408.0 91:1307.0 93:2004.0 94:370.0 95:4739.0 96:1954.0 97:5117.0 98:2665.0 99:1195.0 100:332.0 107:1310.0 108:874.0 109:2549.0 110:2750.0 111:2350.0 112:692.0 113:307.0 114:227.0 115:650.0 116:263.0 118:354.0 119:1370.0 120:311.0 121:1717.0 122:339.0 123:1293.0 124:446.0 125:1161.0 126:227.0 130:594.0 132:174.0 133:780.0 134:910.0 135:1205.0 136:200.0 137:948.0 138:550.0 139…				1014	1229	651	461	872	519	1249	1645	641	965	1392	619	1297	1722	728	1021	903	1029	1098	476	1505	1035	1224	732	1187	1086	701	991.333
347735	803707	200	347735	85:9116.0 86:1932.0 87:1373.0 88:1983.0 90:844.0 91:6652.0 92:1123.0 93:5576.0 94:697.0 95:12652.0 96:4845.0 97:12306.0 98:8325.0 99:3216.0 100:4180.0 101:5184.0 102:1081.0 103:2020.0 104:631.0 105:4636.0 106:817.0 107:4408.0 108:2601.0 109:8194.0 110:7894.0 111:6132.0 112:1677.0 113:1200.0 114:518.0 115:4521.0 116:1784.0 117:3895.0 118:1798.0 119:4793.0 120:301.0 121:4102.0 122:773.0 123:4127.0 …				1898	3120	1178	1834	1808	1613	1426	2674	1851	2551	2023	1216	2278	4769	1360	4879	2419	2032	3218	1206	3625	1416	3498	1059	1886	2068	2520	2158
347730	925311	308	347730	89:622.0 90:439.0 99:1053.0 100:266.0 105:282.0 106:94.0 107:427.0 113:1929.0 116:517.0 118:185.0 128:258.0 129:1143.0 133:605.0 134:166.0 141:153.0 142:298.0 147:1231.0 148:387.0 149:468.0 151:297.0 156:70.0 161:315.0 163:323.0 164:144.0 165:195.0 171:216.0 175:142.0 176:96.0 177:610.0 179:10543.0 180:1643.0 181:495.0 183:227.0 184:228.0 186:100.0 187:148.0 190:331.0 191:342.0 192:581.0 193:226.…				1796	4082	3527	3526	3576	3490	3233	3378	2919	5883	6801	5410	2681	1264	6520	4002	3901	4819	4379	3864	3860	3716	4045	4628	5690	6558	4366	5538
347607	278158	100	347607	85:207.0 86:8187.0 87:282.0 90:451.0 91:305.0 93:7751.0 95:3232.0 98:503.0 99:627.0 100:40245.0 101:4259.0 102:2840.0 113:519.0 114:507.0 115:538.0 117:287.0 120:557.0 122:521.0 123:465.0 124:514.0 130:2081.0 134:280.0 136:374.0 137:324.0 142:570.0 143:336.0 150:808.0 155:444.0 158:408.0 173:427.0 174:19833.0 175:3561.0 176:1811.0 183:188.0 188:321.0 211:300.0 214:103.0 228:145.0 229:230.0 246:27…				45287	46321	36481	38533	41001	44419	40697	61834	42974	43001	56892	37599	50911	46546	43594	46328	48940	26363	68926	53562	46328	41081	48240	41005	79440	66300	59671	68470.3
346246	603010	228	346246	86:523.0 88:1132.0 91:1314.0 93:342.0 95:844.0 96:833.0 97:406.0 98:686.0 101:1665.0 102:865.0 103:8810.0 104:812.0 105:880.0 109:576.0 110:21515.0 111:1688.0 112:783.0 116:2307.0 117:6487.0 118:1347.0 120:438.0 121:333.0 126:462.0 128:1649.0 129:1802.0 130:3866.0 131:1035.0 132:2307.0 133:5369.0 134:10348.0 135:662.0 136:5729.0 137:161.0 139:381.0 140:1526.0 141:222.0 142:2978.0 143:2628.0 144:1…				1954	3029	1937	1915	2254	2131	2165	2773	2344	3128	2478	2033	3008	3020	2464	2854	1806	3058	3470	1511	2899	1708	3350	3002	3558	2975	1987	2840
344959	611213	295	344959	85:662.0 89:3774.0 90:439.0 91:747.0 92:285.0 96:222.0 99:709.0 102:177.0 103:12753.0 104:6766.0 105:1475.0 107:346.0 110:216.0 116:1514.0 117:3103.0 118:416.0 119:996.0 120:207.0 121:437.0 126:704.0 131:855.0 133:2545.0 134:1357.0 135:3325.0 136:364.0 140:2220.0 147:6433.0 148:1467.0 149:1155.0 150:325.0 151:319.0 157:291.0 158:646.0 160:1385.0 161:104.0 163:462.0 164:102.0 173:110.0 176:85.0 17…				2458	2063	2708	3036	2814	2882	1886	2375	2584	2922	3174	3346	1850	3519	2547	2549	3179	2344	2671	3005	2954	2688	1790	2077	2006	2675	2204	2295
342919	845201	387	342919	85:2125.0 86:857.0 87:6051.0 88:2211.0 89:3872.0 90:5381.0 91:7206.0 92:1519.0 93:2952.0 94:1917.0 95:137.0 96:283.0 97:447.0 98:983.0 99:3163.0 100:803.0 101:4791.0 102:4079.0 103:20927.0 104:12813.0 105:12361.0 106:39433.0 107:8472.0 108:1984.0 109:2594.0 110:229.0 111:2656.0 112:670.0 113:3152.0 114:813.0 115:7102.0 116:4605.0 117:8308.0 118:3715.0 119:11673.0 120:5667.0 121:21068.0 122:8698.0…				2064	2072	2151	2296	2413	1730	1738	1772	1779	2884	2594	1972	755	1835	998	2884	1031	2254	1428	2872	1269	2294	2152	2459	2524	2179	1863	2188.67
328967	307133	203	328967	86:2892.0 87:1734.0 88:6505.0 90:428.0 94:1751.0 95:233.0 99:645.0 100:2851.0 101:777.0 103:381.0 105:425.0 106:401.0 107:8790.0 111:614.0 113:7877.0 114:816.0 115:2078.0 117:643.0 118:1108.0 119:682.0 128:755.0 129:237.0 130:8950.0 131:3078.0 132:972.0 133:2099.0 134:11250.0 135:1176.0 141:161.0 143:676.0 144:150.0 145:92.0 146:2338.0 147:43433.0 148:7536.0 149:3099.0 150:335.0 157:276.0 160:183…				2043	1857	4216	5025	2474	4993	1642	5539	2123	3995	3414	5170	2730	2994	5559	2499	4591	7009	3530	6578	4098	3995	4585	5596	6742	3831	5077	5216.67
328938	882725	225	328938	85:849.0 86:951.0 91:270.0 92:300.0 93:344.0 94:457.0 95:15644.0 96:3190.0 97:949.0 98:321.0 100:2848.0 102:184.0 107:863.0 108:1017.0 109:1182.0 110:596.0 111:221.0 112:162.0 115:307.0 117:254.0 118:155.0 120:84.0 121:404.0 122:454.0 123:421.0 124:560.0 125:205.0 127:694.0 128:320.0 132:305.0 133:532.0 134:438.0 135:3702.0 136:552.0 137:253.0 138:357.0 139:283.0 140:194.0 143:125.0 144:122.0 149…				2323	2032	1364	792	1632	879	1711	1854	1125	1393	1620	2985	2136	5014	3034	981	1099	1837	826	2717	1204	2928	1674	4183	1650	1024	1210	1294.67
328929	575088	215	328929	85:2974.0 86:2243.0 88:206.0 97:218.0 98:487.0 99:1995.0 100:11000.0 101:1293.0 102:601.0 109:248.0 111:164.0 112:151.0 113:14486.0 114:1890.0 124:186.0 125:103.0 127:820.0 128:286.0 130:1054.0 131:1122.0 132:232.0 140:395.0 141:343.0 142:270.0 144:278.0 148:942.0 149:176.0 154:109.0 158:404.0 159:192.0 165:42.0 170:235.0 181:785.0 182:97.0 183:54.0 185:130.0 186:100.0 188:491.0 198:301.0 200:88.…				2394	2660	1982	2390	2569	1656	1074	1443	2530	3605	2500	2436	833	2127	1748	2492	3322	3370	1375	2182	2462	1577	2305	2848	2461	1912	1565	1979.33
328927	542461	373	328927	86:2368.0 87:140.0 88:804.0 89:1186.0 91:454.0 96:495.0 102:7677.0 103:2695.0 104:476.0 105:1176.0 107:862.0 108:87.0 110:7790.0 118:216.0 122:67.0 125:208.0 127:191.0 130:2582.0 131:826.0 133:1364.0 134:2745.0 139:110.0 140:376.0 141:1009.0 146:167.0 147:3302.0 151:101.0 153:98.0 154:105.0 157:459.0 160:130.0 161:66.0 165:61.0 168:732.0 169:34.0 170:157.0 175:278.0 176:85.0 178:37.0 179:114.0 18…				3412	5593	6727	4987	5726	5573	3357	2844	5292	5421	8669	5407	4025	4098	4809	2118	5392	6029	2995	6789	3844	5485	4092	5734	3494	4225	5570	4429.67
328860	621815	277	328860	86:373.0 87:1186.0 88:516.0 98:467.0 101:590.0 102:405.0 103:281.0 113:1832.0 114:929.0 115:2174.0 117:1206.0 119:640.0 128:215.0 129:166.0 130:2402.0 131:4824.0 132:1331.0 133:3631.0 135:141.0 136:63.0 141:1758.0 144:239.0 145:105.0 146:807.0 147:38170.0 148:5616.0 149:3194.0 150:461.0 153:102.0 155:560.0 158:724.0 160:354.0 161:249.0 171:2922.0 172:1297.0 173:508.0 174:1037.0 175:399.0 177:154.…				849	764	320	709	509	260	470	845	645	744	818	1100	646	598	613	437	569	323	456	942	623	821	282	587	384	471	672	509
328824	723198	344	328824	89:430.0 90:342.0 91:1242.0 94:85.0 95:57.0 99:420.0 105:610.0 106:115.0 109:101.0 113:359.0 114:250.0 115:522.0 117:1116.0 119:118.0 120:100.0 121:246.0 122:59.0 123:103.0 128:187.0 132:430.0 133:1423.0 134:418.0 135:1328.0 136:182.0 137:172.0 139:205.0 141:193.0 146:260.0 147:2368.0 148:721.0 149:1111.0 150:209.0 151:657.0 152:552.0 153:264.0 154:122.0 157:547.0 158:165.0 159:524.0 161:695.0 16…				1604	1310	1906	2266	1310	1497	767	1730	1744	1470	1709	1008	1581	896	1037	1406	2036	1600	1428	1571	1660	1286	1817	1482	1864	1912	1514	1763.33
327540	501955	299	327540	85:978.0 86:1740.0 87:560.0 89:953.0 90:234.0 92:211.0 96:527.0 98:534.0 99:1663.0 100:10803.0 101:1987.0 102:809.0 103:2380.0 104:844.0 105:1274.0 107:485.0 109:303.0 112:141.0 113:295.0 114:2109.0 115:35194.0 116:5215.0 117:2662.0 118:281.0 119:1531.0 121:1497.0 122:39.0 123:336.0 125:180.0 126:257.0 127:371.0 128:613.0 129:2420.0 130:1140.0 131:5398.0 133:13070.0 134:1867.0 135:6948.0 136:898.…				12418	12282	15278	12640	19490	13065	10131	17814	18749	17234	20510	15626	18048	19464	14514	10992	8355	12398	12951	18946	9843	7358	11230	18631	16543	15837	16937	16439
327514	790226	138	327514	85:3347.0 86:1804.0 87:1751.0 88:1562.0 93:439.0 94:1242.0 96:535.0 98:1980.0 99:4146.0 100:1267.0 102:918.0 104:244.0 108:472.0 109:755.0 110:1008.0 111:3045.0 112:2311.0 113:2408.0 114:1821.0 122:351.0 125:504.0 127:2066.0 128:703.0 129:3390.0 130:982.0 133:467.0 137:376.0 138:53859.0 139:4666.0 140:995.0 141:708.0 142:711.0 144:502.0 151:4755.0 152:706.0 153:756.0 155:605.0 156:535.0 157:268.0…				4033	12189	14001	14877	8541	10652	3814	3668	10752	10113	15441	5479	8699	945	6662	8890	12031	4146	11099	8389	20785	4048	7048	3034	12223	13026	9885	11711.3
327513	635635	241	327513	85:1462.0 86:4833.0 87:853.0 97:1610.0 98:2672.0 99:7312.0 100:4123.0 101:5998.0 102:1642.0 111:1128.0 112:761.0 113:4810.0 114:1456.0 115:3266.0 116:4619.0 117:2656.0 118:565.0 122:447.0 124:243.0 128:1236.0 129:5092.0 130:4419.0 131:1304.0 138:2070.0 139:1748.0 140:1420.0 141:1300.0 142:1794.0 143:2603.0 144:822.0 145:509.0 151:213.0 153:279.0 154:713.0 155:1407.0 156:1023.0 157:613.0 166:4942.…				1841	1862	1643	2305	1333	1403	469	2621	2065	2496	1167	917	2048	844	1182	1599	1990	1093	1371	592	908	348	1117	807	3237	1261	1462	1986.67
324264	250621	244	324264	85:5152.0 86:2819.0 87:5799.0 88:17219.0 89:99532.0 90:12231.0 91:8018.0 92:1127.0 95:996.0 96:1769.0 97:2210.0 98:885.0 99:2313.0 100:19717.0 101:5341.0 102:22744.0 103:4779.0 104:8145.0 112:924.0 113:6189.0 114:1084.0 115:8766.0 116:39868.0 117:14471.0 118:1217.0 119:3389.0 120:1664.0 121:981.0 123:1454.0 124:4917.0 125:860.0 126:4046.0 131:13030.0 133:22398.0 135:6256.0 136:1863.0 137:6251.0 1…				1743	2369	2353	3031	2457	2201	1643	3040	2901	2276	3896	2337	2048	3416	2059	1496	3784	3165	1926	3785	1814	3464	2206	3426	3235	2900	2877	3004
321062	323993	145	321062	102:5174.0 103:2875.0 104:362.0 110:158.0 116:199.0 118:407.0 119:315.0 128:175.0 131:102.0 136:25.0 144:1042.0 145:5624.0 146:1299.0 180:29.0 193:31.0 198:18.0 264:20.0 267:40.0 270:24.0 271:12.0 292:17.0 307:16.0 366:10.0 378:12.0 422:25.0 457:27.0 474:9.0 486:15.0 489:20.0				3842	7735	6476	5843	6954	3998	4557	5614	5415	6649	7853	5817	6480	8086	6338	5091	4928	5793	5935	6395	5336	3805	5639	2838	5012	7285	6097	6131.33
317456	358578	144	317456	85:258.0 87:66.0 88:233.0 89:68.0 97:146.0 98:321.0 99:320.0 101:433.0 103:470.0 104:115.0 105:182.0 111:53.0 112:223.0 113:198.0 114:416.0 115:439.0 116:217.0 118:177.0 119:280.0 120:45.0 121:61.0 124:26.0 128:430.0 131:226.0 135:198.0 144:5646.0 145:708.0 146:609.0 147:5195.0 148:412.0 150:64.0 152:57.0 160:245.0 161:60.0 162:96.0 163:67.0 164:43.0 174:185.0 177:126.0 184:207.0 189:71.0 190:692…				5660	3594	3532	4469	6206	6597	3097	5085	5727	5069	3541	7576	4554	4411	7803	2254	5810	11986	4147	8763	4235	4870	5548	9019	7120	4378	5761	5753
237726	962884	117	237726	87:221.0 88:90.0 89:108.0 91:48.0 92:33.0 94:29.0 96:33.0 101:171.0 103:238.0 116:250.0 117:728.0 118:120.0 119:62.0 129:42.0 137:20.0 161:129.0 191:33.0 228:20.0 249:28.0 258:34.0 270:28.0 363:17.0 366:14.0 387:15.0 436:15.0 438:20.0 457:32.0 474:28.0				5401	7759	6703	6911	8674	8980	5787	9240	4665	9207	11226	7934	8208	18804	1846	4818	4752	8092	7314	9576	6073	40411	9041	5304	5631	8148	7045	6941.33
227158	552122	234	227158	119:5202.0 120:585.0 121:288.0 128:20567.0 129:2457.0 162:153.0 219:1801.0 234:11164.0 235:2280.0 236:1317.0 237:225.0 246:167.0 248:52.0 261:435.0 268:21.0 269:49.0 273:54.0 308:436.0 309:215.0 310:38.0 311:64.0 324:55.0 343:56.0 351:473.0 352:120.0 353:10.0 420:27.0 455:12.0 470:20.0 473:12.0 478:8.0 491:27.0 495:19.0 497:12.0				1441	1765	986	917	1501	1443	1395	820	1631	1949	1637	1346	1453	2178	1539	1034	1153	1982	823	1277	1548	929	1319	1876	1580	743	1696	1339.67
226546	915163	267	226546	119:490.0 193:684.0 267:973.0 268:236.0 280:47.0 355:63.0 359:94.0 371:72.0				1286	1164	1325	1369	1028	876	672	1555	3315	1345	1291	1596	1641	820	1223	1194	2091	859	804	1337	1204	1830	1976	2735	1952	1720	924	1532
225006	627520	290	225006	85:1820.0 86:2736.0 87:1410.0 88:1235.0 89:13531.0 90:1440.0 91:900.0 92:250.0 93:325.0 94:536.0 95:193.0 96:1029.0 97:307.0 98:2676.0 99:2161.0 100:5931.0 101:8461.0 102:2341.0 103:21548.0 104:2293.0 105:2097.0 106:577.0 107:630.0 108:64.0 109:171.0 110:911.0 111:2103.0 112:31809.0 113:3425.0 114:1555.0 115:2927.0 116:3616.0 117:9327.0 118:960.0 119:1772.0 122:83.0 123:55.0 124:221.0 125:139.0 1…				626	854	746	182	452	280	153	636	297	277	513	620	461	491	260	466	357	260	347	503	417	227	326	257	433	783	621	612.333
224193	1238036	129	224193	85:545.0 87:67.0 93:68.0 95:420.0 97:262.0 98:143.0 99:165.0 101:234.0 103:772.0 104:43.0 105:87.0 109:129.0 111:74.0 113:140.0 115:179.0 116:114.0 117:325.0 121:29.0 123:43.0 129:2763.0 130:475.0 131:716.0 132:49.0 145:1568.0 146:211.0 147:175.0 175:54.0 183:296.0 188:70.0 189:137.0 201:226.0 203:41.0 207:116.0 220:21.0 257:572.0 258:129.0 297:42.0 313:23.0 328:58.0 341:201.0 342:86.0 413:60.0 4…				4643	6933	3811	5423	5533	3836	4902	5405	2716	4436	2304	2293	3757	4491	2018	6930	5732	5560	4833	5223	5937	3194	4610	3553	4137	5101	5260	4832.67
223227	511559	185	223227	89:527.0 93:100.0 99:156.0 109:45.0 127:98.0 142:26.0 149:328.0 158:88.0 160:60.0 172:365.0 173:47.0 185:1394.0 186:182.0 187:45.0 188:52.0 189:23.0 198:20.0 199:63.0 205:50.0 228:84.0 231:46.0 237:26.0 243:598.0 244:429.0 245:138.0 259:29.0 270:22.0 285:71.0 286:19.0 328:29.0 329:251.0 330:77.0 331:23.0 343:193.0 344:145.0 346:21.0 358:18.0 372:19.0 464:15.0				1107	1531	1945	1589	2293	2269	1360	1658	1956	2289	862	2789	1163	4368	2215	1517	2281	2359	994	727	1161	3080	1525	241	2917	1770	1938	2208.33
223222	440481	179	223222	87:112.0 89:385.0 90:130.0 91:890.0 92:109.0 93:123.0 95:82.0 96:66.0 98:83.0 99:247.0 100:318.0 101:312.0 102:156.0 103:487.0 104:302.0 105:711.0 106:623.0 107:132.0 108:52.0 109:40.0 114:169.0 119:209.0 120:27.0 121:99.0 122:31.0 123:73.0 129:101.0 131:306.0 132:246.0 133:716.0 134:130.0 135:779.0 136:154.0 137:196.0 142:62.0 147:2792.0 148:567.0 149:770.0 150:224.0 151:227.0 153:26.0 159:68.0 …				4918	6416	6373	6155	5749	5330	4724	6837	5647	7685	8194	5464	5444	6678	5394	4696	6745	5736	6057	5632	5141	5102	6318	5713	6572	6051	5923	6182
223063	673061	450	223063	85:1146.0 86:598.0 89:22424.0 90:1044.0 93:357.0 96:245.0 98:171.0 99:2110.0 100:5889.0 101:4170.0 102:3725.0 103:19165.0 104:2451.0 105:1537.0 108:142.0 109:171.0 110:356.0 111:604.0 112:295.0 113:1973.0 115:1958.0 116:1659.0 117:25678.0 118:2719.0 119:2896.0 120:443.0 121:247.0 123:305.0 124:177.0 126:932.0 127:1318.0 128:415.0 129:5475.0 130:3546.0 131:6723.0 132:1856.0 133:15941.0 134:3005.0 …				622	637	538	650	843	588	502	650	426	1052	1033	889	725	606	1332	426	671	711	378	640	523	586	695	451	960	782	757	833
222288	278956	168	222288	86:523.0 89:221.0 94:3548.0 95:25.0 97:8353.0 98:1001.0 99:1348.0 100:861.0 101:667.0 102:447.0 104:86.0 107:496.0 108:60.0 112:170.0 113:592.0 117:300.0 118:110.0 123:24.0 124:1214.0 125:211.0 126:388.0 128:25.0 131:449.0 139:222.0 141:508.0 146:46.0 147:3754.0 148:1162.0 149:477.0 150:102.0 157:97.0 168:20567.0 169:2142.0 170:751.0 171:85.0 177:167.0 225:28.0 233:134.0 265:66.0 467:35.0				3574	33507	26810	1393	5506	824	16874	24391	1224	991	6033	987	9739	27401	541	4620	51042	6895	16680	16794	10679	675	2186	448	10520	9370	11732	10540.7
220689	406810	184	220689	89:149.0 90:105.0 93:42.0 107:46.0 120:28.0 121:22.0 126:45.0 134:490.0 136:33.0 140:227.0 143:28.0 146:87.0 161:27.0 177:41.0 178:28.0 184:1050.0 185:136.0 186:33.0 188:51.0 193:64.0 198:27.0 204:71.0 208:24.0 214:641.0 215:76.0 216:18.0 222:111.0 234:7.0 267:87.0 268:17.0 281:72.0 282:38.0 283:22.0 355:29.0 357:32.0 430:16.0 432:16.0 451:22.0				2169	2867	2976	3656	2517	2166	1873	1819	2577	3361	3559	1938	2350	2489	3471	1839	2793	3963	2715	2441	2197	2319	2048	2657	4234	3081	1990	3101.67
219417	914827	174	219417	86:637.0 89:189.0 91:93.0 99:48.0 100:291.0 101:126.0 112:82.0 113:36.0 114:37.0 117:271.0 119:81.0 121:64.0 129:156.0 139:20.0 143:64.0 148:129.0 155:75.0 171:65.0 173:70.0 174:3611.0 175:694.0 176:260.0 177:46.0 185:41.0 191:91.0 193:94.0 203:39.0 204:51.0 207:113.0 219:83.0 221:34.0 232:54.0 233:39.0 241:67.0 243:39.0 245:70.0 247:47.0 251:21.0 255:48.0 257:90.0 259:49.0 260:26.0 266:20.0 269:…				4558	9199	4960	2722	1775	2959	4978	5396	7246	3066	3823	2113	3151	5115	1943	6699	5532	3829	4802	3650	3858	4262	4601	4820	3438	2300	4109	3282.33
215853	525893	156	215853	85:6557.0 86:3382.0 92:43.0 94:225.0 95:211.0 97:365.0 98:2675.0 99:2953.0 100:7113.0 101:3220.0 106:82.0 108:195.0 110:581.0 111:400.0 112:4029.0 113:2102.0 114:2003.0 115:1921.0 116:17844.0 117:3573.0 118:1437.0 119:557.0 121:1648.0 122:20.0 123:33.0 124:139.0 126:467.0 127:579.0 128:1787.0 129:3959.0 130:2661.0 132:634.0 133:3611.0 134:400.0 135:376.0 138:92.0 139:170.0 140:7311.0 141:2540.0 1…				21961	17507	18523	27045	18679	16426	8993	16092	19422	28982	19544	26259	15795	20849	26012	9817	15989	17920	14627	15957	7494	23855	13390	36648	11609	14905	13112	13208.7
215683	257267	168	215683	94:561.0 95:75.0 97:505.0 99:101.0 114:118.0 124:252.0 141:20.0 150:78.0 160:42.0 164:18.0 168:1966.0 169:254.0 170:72.0 175:32.0 177:74.0 183:21.0 191:70.0 193:34.0 219:38.0 222:35.0 223:19.0 234:19.0 235:23.0 237:22.0 260:23.0 268:22.0 295:23.0 296:19.0 315:21.0 319:33.0 320:22.0 347:24.0 348:23.0 365:17.0 382:27.0 408:19.0 420:26.0 422:22.0 442:19.0 450:17.0 462:24.0 464:18.0 468:31.0 472:16.0…				4411	55238	46950	2898	5549	1544	25078	26908	1513	1979	8563	1219	10337	44934	881	6846	82368	9643	22385	26028	19762	1421	3495	810	22620	19095	15569	19094.7
215654	541027	217	215654	110:30.0 129:547.0 169:64.0 189:29.0 215:97.0 216:48.0 217:4504.0 230:50.0 231:39.0 257:286.0				4165	4137	1929	4515	5302	4818	3279	2397	5146	7064	5326	7206	3535	2220	6418	3904	3513	3445	3371	3942	5280	4961	4094	6072	5043	4033	3870	4315.33
215648	802267	253	215648	86:761.0 88:306.0 89:625.0 91:905.0 93:521.0 94:406.0 95:1053.0 97:298.0 98:147.0 100:930.0 101:983.0 103:969.0 104:534.0 105:469.0 106:2186.0 107:4665.0 112:384.0 116:973.0 122:304.0 123:966.0 126:232.0 129:698.0 133:823.0 134:1420.0 135:2142.0 136:466.0 137:275.0 143:240.0 163:659.0 186:14.0 191:220.0 193:109.0 195:222.0 197:1170.0 200:45.0 208:22.0 212:78.0 225:1207.0 234:17.0 248:96.0 249:65.…				1791	1927	1068	1913	1792	2069	1150	1706	2345	3342	2641	1922	2070	1479	2129	5978	2406	1549	1955	2051	1574	1569	1598	2302	2235	2011	1595	1947
213180	1105205	129	213180	85:1807.0 86:108.0 87:96.0 89:466.0 90:42.0 91:6310.0 92:939.0 93:4653.0 94:774.0 95:5896.0 96:455.0 97:1559.0 98:136.0 99:338.0 100:50.0 101:563.0 103:707.0 104:260.0 105:5314.0 106:920.0 107:4111.0 108:688.0 109:2300.0 110:281.0 111:626.0 113:136.0 115:935.0 116:346.0 117:1702.0 118:440.0 119:3825.0 120:1697.0 121:3224.0 122:427.0 123:824.0 124:111.0 125:280.0 126:46.0 127:171.0 128:447.0 129:1…				20127	17781	12645	20607	17507	17226	14996	15760	11402	23076	21674	18729	15741	14457	15926	11901	14619	15038	16532	16028	13618	12864	15340	17515	19230	18299	15827	17785.3
212357	456820	102	212357	85:1431.0 86:9541.0 87:1671.0 88:940.0 89:667.0 90:117.0 91:173.0 93:332.0 94:43.0 95:106.0 96:122.0 97:84.0 98:448.0 99:394.0 100:12578.0 101:2079.0 102:15461.0 103:2215.0 104:631.0 105:486.0 106:255.0 108:103.0 111:29.0 112:64.0 113:274.0 114:305.0 115:13628.0 116:6934.0 117:3053.0 118:486.0 119:372.0 120:51.0 121:48.0 122:118.0 123:282.0 124:17.0 127:26.0 128:58.0 129:277.0 132:504.0 133:2602.…				14732	19261	6653	15127	34246	14122	5556	5671	17716	10459	34394	12637	12053	4579	15048	6521	8696	17342	4582	21085	9538	7634	8278	12128	8263	20979	19481	16241
210813	237834	167	210813	86:548.0 93:109.0 96:98.0 102:761.0 103:2334.0 104:218.0 106:656.0 109:73.0 122:115.0 123:757.0 127:254.0 134:2524.0 135:287.0 138:100.0 139:1598.0 141:91.0 145:66.0 161:33.0 166:165.0 167:10218.0 168:1046.0 169:723.0 170:80.0 171:55.0 184:561.0 210:25.0 213:234.0 228:252.0 256:31.0 257:33.0 275:41.0 277:47.0 279:34.0 291:18.0 299:32.0 303:16.0 358:24.0 359:11.0 363:28.0 366:28.0 368:26.0 371:46.…				739	1793	2948	3225	1473	3670	428	2387	1818	5384	2839	1458	1887	567	1570	2269	3582	3038	3337	2689	1771	537	1997	1339	3772	5549	2633	3984.67
210714	287683	171	210714	99:1700.0 100:1217.0 102:133.0 103:105.0 107:108.0 108:32.0 113:250.0 114:137.0 118:113.0 122:140.0 123:28.0 124:39.0 131:645.0 132:722.0 134:79.0 139:104.0 141:93.0 143:57.0 146:578.0 147:6666.0 148:1028.0 149:563.0 152:90.0 155:138.0 157:168.0 158:38.0 171:3665.0 172:697.0 173:1229.0 174:66.0 175:58.0 183:15.0 185:53.0 187:39.0 188:106.0 189:442.0 190:109.0 196:39.0 197:31.0 204:474.0 205:87.0 …				6392	11160	8424	6327	9674	7285	5624	1945	10889	6231	8643	10480	6679	12367	3221	2255	5746	3784	2129	3114	7331	11247	7690	6185	4644	1860	2119	2874.33
210682	415455	305	210682	85:251.0 86:138.0 87:1019.0 88:80.0 89:347.0 91:130.0 96:69.0 97:50.0 98:47.0 99:727.0 100:35.0 101:288.0 102:129.0 103:1141.0 104:120.0 105:362.0 106:76.0 108:55.0 110:40.0 112:35.0 113:272.0 115:668.0 116:203.0 117:626.0 118:105.0 119:539.0 120:64.0 121:76.0 124:20.0 126:136.0 127:217.0 128:39.0 129:538.0 130:292.0 132:181.0 133:4887.0 134:789.0 135:531.0 136:33.0 137:30.0 141:33.0 142:40.0 143…				554	612	990	848	883	796	907	549	939	919	728	451	1210	668	505	556	970	910	689	476	558	422	622	796	776	578	488	614
210272	700671	220	210272	86:9319.0 89:171596.0 90:14667.0 91:17916.0 94:766.0 95:1161.0 97:8463.0 98:3475.0 99:12666.0 100:145403.0 101:75879.0 102:57843.0 104:17992.0 105:27190.0 106:4447.0 107:1338.0 108:758.0 109:1485.0 110:1347.0 111:10858.0 112:3583.0 113:19610.0 115:29860.0 116:43047.0 117:86611.0 118:13704.0 119:22647.0 120:3167.0 121:2178.0 122:659.0 123:598.0 124:1151.0 125:3035.0 126:5764.0 127:13452.0 128:1317…				4354	4699	5269	3211	4850	3880	2751	3695	1386	2492	3465	1406	3281	2488	1776	4315	6500	6656	3473	3292	3792	4127	3109	876	4245	3442	3965	3884
209167	778746	339	209167	85:3872.0 86:566.0 87:1241.0 88:607.0 89:2769.0 90:148.0 91:2232.0 92:922.0 93:6077.0 94:371.0 95:7828.0 96:11170.0 97:5823.0 98:12313.0 99:1884.0 102:485.0 104:128.0 105:3581.0 107:1313.0 108:664.0 109:2748.0 110:4966.0 111:5154.0 112:1729.0 113:601.0 114:168.0 116:3461.0 117:45835.0 118:5820.0 119:3652.0 120:852.0 121:815.0 122:664.0 123:4223.0 124:1676.0 125:925.0 127:589.0 128:263.0 129:41102…				52906	22787	6699	14584	19712	32748	16750	11499	8476	15650	11731	8500	8769	18289	8845	24766	8921	6139	13907	24619	21249	11604	13890	8391	17156	16714	15564	16478
204696	617204	231	204696	87:222.0 89:195.0 90:64.0 95:41.0 101:507.0 103:1228.0 104:107.0 105:104.0 116:130.0 117:1143.0 118:147.0 120:43.0 124:28.0 125:65.0 127:179.0 129:1751.0 130:60.0 131:325.0 132:10.0 133:746.0 134:186.0 135:115.0 138:8.0 139:10.0 143:260.0 147:3575.0 148:527.0 149:320.0 150:50.0 151:63.0 155:40.0 163:110.0 164:29.0 167:155.0 169:43.0 170:22.0 175:80.0 177:9.0 185:43.0 187:62.0 189:178.0 190:36.0 1…				17082	13586	18232	16944	17931	16739	12224	17533	20530	27426	36267	22336	30003	22143	21624	12160	20297	24506	25656	12904	23370	18586	25084	19423	24207	21102	19640	21649.7
196901	295624	99	196901	91:333.0 94:47.0 99:11280.0 100:1690.0 101:331.0 102:593.0 104:352.0 107:3643.0 108:222.0 110:4497.0 111:129.0 116:125.0 118:537.0 121:152.0 126:285.0 130:5146.0 131:991.0 134:8648.0 135:956.0 136:315.0 142:315.0 143:52.0 151:42.0 160:80.0 167:49.0 168:112.0 169:61.0 171:251.0 172:40.0 173:53.0 184:4605.0 185:467.0 187:802.0 188:240.0 199:187.0 200:44.0 210:53.0 211:89.0 241:453.0 242:57.0 271:38…				8172	68200	38672	54040	48975	61315	40374	39821	58725	14992	61425	42859	54291	43766	42130	27146	62324	52196	55701	40522	44458	35460	46587	44957	52613	51237	48994	50948
171827	937597	174	171827	85:124.0 86:4558.0 87:521.0 88:237.0 89:66.0 90:23.0 93:112.0 94:141.0 95:7195.0 96:2679.0 97:321.0 98:181.0 100:2613.0 101:466.0 102:994.0 105:69.0 106:79.0 107:418.0 108:397.0 109:1230.0 110:107.0 111:48.0 112:130.0 113:112.0 114:55.0 115:210.0 116:572.0 117:225.0 118:41.0 119:195.0 120:67.0 121:144.0 122:137.0 123:138.0 124:504.0 125:67.0 126:166.0 127:218.0 128:165.0 129:282.0 130:1754.0 131:…				2215	1746	2608	1234	1559	468	3750	2246	1566	2038	1325	2570	1448	9488	1458	1120	2451	2182	687	1696	1617	3534	2107	4554	2271	1627	1334	1744
171564	664278	319	171564	85:2761.0 86:3346.0 87:4228.0 88:2103.0 89:31879.0 90:2123.0 91:1214.0 92:322.0 94:363.0 97:1045.0 98:901.0 99:2436.0 100:6060.0 101:8894.0 102:4115.0 103:50203.0 104:4606.0 105:11919.0 106:1065.0 107:316.0 108:116.0 110:513.0 111:514.0 112:1021.0 113:2200.0 114:4299.0 115:3545.0 116:2488.0 117:38102.0 118:4525.0 119:4119.0 120:510.0 123:43.0 124:103.0 126:858.0 127:1005.0 128:1579.0 129:38424.0 …				17521	6203	2116	5770	6345	4792	11754	3562	25874	6337	8360	5800	10710	5821	5423	2999	6101	7143	5031	2451	5739	5230	8326	15498	5571	7979	6680	6743.33
170841	1103957	129	170841	85:2572.0 86:283.0 87:414.0 88:536.0 89:2525.0 90:287.0 91:35864.0 92:5680.0 93:28532.0 94:4232.0 95:31045.0 96:3068.0 97:10559.0 98:1037.0 99:1417.0 100:301.0 101:2559.0 102:854.0 103:3513.0 104:1787.0 105:30224.0 106:5847.0 107:23719.0 108:4137.0 109:14130.0 110:1454.0 111:3075.0 112:235.0 113:818.0 114:241.0 115:5922.0 116:2418.0 117:10886.0 118:2819.0 119:26312.0 120:9069.0 121:16678.0 122:27…				17459	20757	14942	18256	21706	22052	13069	12966	9224	17761	25978	16563	13790	16485	12945	2631	12162	13141	13945	18992	15598	10803	12605	15040	16277	14939	13342	14852.7
170769	883800	156	170769	85:450.0 86:507.0 88:154.0 92:76.0 94:448.0 95:480.0 98:87.0 100:426.0 101:1018.0 102:957.0 105:186.0 106:115.0 107:487.0 109:3376.0 110:201.0 111:240.0 113:255.0 121:237.0 122:54.0 124:63.0 125:66.0 129:754.0 130:119.0 131:175.0 140:800.0 141:178.0 152:72.0 153:108.0 155:425.0 156:4507.0 157:123.0 158:319.0 165:44.0 168:40.0 172:31.0 179:104.0 181:106.0 182:79.0 183:311.0 185:93.0 188:2877.0 189…				941	986	973	472	1447	637	535	1757	1060	1080	1418	566	657	1432	1273	822	1012	1575	710	1237	736	491	1063	898	1620	1008	808	1145.33
170766	686475	158	170766	86:468.0 92:40.0 94:30.0 95:131.0 102:101.0 104:19.0 110:57.0 126:50.0 140:54.0 141:63.0 142:110.0 152:19.0 154:16.0 156:733.0 157:128.0 158:5386.0 159:688.0 160:451.0 233:13.0 477:9.0				4356	3077	2871	965	3170	2093	2353	1792	1276	1833	3639	1931	1477	1930	1447	2384	1393	2361	1688	2063	1708	1494	1923	1476	2341	1738	1830	1969.67
170728	708283	174	170728	86:6547.0 87:959.0 88:564.0 100:3292.0 101:604.0 102:1401.0 103:1393.0 104:109.0 107:51.0 110:318.0 113:395.0 114:415.0 115:466.0 116:760.0 117:2497.0 121:145.0 125:104.0 126:123.0 130:1191.0 133:1305.0 143:162.0 144:367.0 146:361.0 147:4445.0 148:799.0 149:1029.0 150:71.0 153:94.0 158:509.0 159:429.0 170:94.0 171:47.0 172:584.0 173:238.0 174:22084.0 175:3698.0 176:3215.0 177:447.0 178:109.0 181:…				5441	2753	843	1894	4195	3391	2756	3713	2044	3211	3394	4203	1857	2924	2738	2166	1640	2214	2012	3266	2071	2259	1671	2173	3528	2119	2137	2594.67
170678	899314	174	170678	86:1622.0 87:82.0 95:449.0 100:753.0 101:125.0 102:100.0 106:114.0 107:191.0 113:63.0 117:199.0 118:46.0 119:120.0 122:100.0 125:21.0 128:36.0 130:410.0 135:59.0 138:27.0 139:65.0 145:154.0 146:192.0 152:25.0 158:34.0 166:47.0 168:367.0 172:66.0 174:3943.0 175:742.0 176:283.0 179:27.0 192:31.0 194:98.0 196:13.0 201:34.0 204:25.0 216:15.0 220:62.0 238:30.0 239:36.0 251:26.0 253:23.0 265:46.0 283:2…				5673	5935	2206	1462	3278	2273	2455	4347	2497	4350	4489	5843	3957	9117	4426	2196	2191	5865	1813	3650	2448	4257	2531	10883	2770	1222	2049	2013.67
170663	652488	156	170663	86:341.0 88:61.0 94:41.0 95:47.0 96:156.0 97:102.0 100:285.0 112:147.0 113:274.0 114:59.0 115:98.0 118:93.0 124:33.0 128:77.0 130:43.0 136:46.0 140:465.0 141:674.0 142:207.0 143:36.0 151:83.0 154:123.0 156:10412.0 157:1201.0 158:428.0 167:36.0 168:40.0 169:22.0 170:45.0 180:103.0 182:51.0 184:30.0 196:46.0 200:16.0 203:15.0 205:129.0 206:80.0 208:102.0 210:18.0 212:35.0 220:27.0 228:28.0 238:17.0…				6748	27250	27366	5275	26342	3730	16107	20371	6067	6340	21101	6349	18366	4804	6110	22129	39861	35701	3609	22615	21183	4575	4050	6581	23155	20377	20619	21383.7
170268	764533	174	170268	85:319.0 86:1254.0 98:335.0 100:773.0 102:117.0 116:216.0 129:692.0 130:101.0 131:191.0 143:74.0 172:73.0 174:4187.0 175:607.0 176:340.0 179:53.0 202:111.0 204:61.0 213:26.0 216:15.0 217:331.0 225:72.0 227:32.0 230:33.0 243:24.0 244:22.0 245:39.0 248:130.0 249:32.0 260:21.0 261:14.0 271:23.0 272:143.0 273:39.0 274:26.0 281:28.0 283:62.0 286:40.0 299:95.0 300:99.0 301:42.0 332:17.0 333:16.0 345:15…				2695	3967	1545	2373	1809	1549	1971	2038	1677	2778	2078	2449	2496	2119	2000	4948	3334	3470	1885	1414	1020	2404	2098	3159	2432	1933	2928	2431
170127	567567	285	170127	86:253.0 87:128.0 88:122.0 89:327.0 91:154.0 96:127.0 98:65.0 99:457.0 100:1057.0 101:172.0 102:124.0 105:168.0 110:1153.0 111:114.0 113:789.0 114:711.0 115:75.0 116:424.0 118:34.0 121:16.0 125:19.0 127:380.0 129:585.0 130:112.0 134:154.0 135:48.0 137:41.0 140:30.0 141:176.0 142:82.0 143:184.0 145:47.0 153:70.0 154:222.0 157:82.0 159:72.0 160:29.0 165:24.0 166:13.0 167:291.0 170:9.0 171:239.0 172…				3047	7391	3989	4597	5561	3920	4496	4554	3892	5537	8026	4313	5364	8568	3417	2884	5245	5373	4618	4979	6367	4601	5445	4259	5014	5298	4447	4919.67
170105	832990	205	170105	85:303.0 86:359.0 87:202.0 88:282.0 89:571.0 90:36.0 91:6428.0 92:864.0 95:146.0 97:163.0 99:1750.0 101:376.0 102:926.0 103:2649.0 104:2458.0 110:38.0 111:57.0 112:1318.0 113:931.0 115:865.0 116:799.0 118:492.0 119:279.0 120:191.0 121:220.0 123:72.0 124:70.0 126:154.0 127:234.0 128:1652.0 129:803.0 130:2579.0 131:2305.0 132:429.0 135:1155.0 136:234.0 137:385.0 139:127.0 140:150.0 141:323.0 142:57…				4082	7310	4823	10414	5166	8151	2394	3973	7072	7261	10111	4710	5960	892	4527	5271	6588	3152	6490	6687	4537	2399	4027	3066	9292	8967	7004	8421
170102	552809	116	170102	86:316.0 90:99.0 96:489.0 99:619.0 100:1599.0 102:115.0 105:177.0 110:2008.0 111:142.0 113:1032.0 115:427.0 116:9380.0 117:970.0 118:362.0 127:136.0 129:1437.0 130:1425.0 133:104.0 134:98.0 135:50.0 139:203.0 140:95.0 144:56.0 145:33.0 146:48.0 147:756.0 148:495.0 152:77.0 154:58.0 156:621.0 157:113.0 162:57.0 166:171.0 184:186.0 185:90.0 186:94.0 188:54.0 190:97.0 241:122.0 281:272.0 285:12.0 30…				53330	45750	40529	36296	35104	34857	32772	35836	72002	57536	49277	16953	28904	39258	45040	25720	32877	44678	5182	35187	25771	37230	36183	61521	22721	35243	22533	26832.3
170069	280835	145	170069	87:587.0 89:557.0 91:409.0 96:190.0 98:189.0 99:1642.0 101:1126.0 103:1385.0 104:607.0 105:630.0 106:109.0 109:118.0 112:182.0 113:479.0 115:2063.0 118:1242.0 119:483.0 120:140.0 123:36.0 124:13.0 126:256.0 128:210.0 129:1513.0 131:3446.0 132:418.0 133:6444.0 136:76.0 139:32.0 141:44.0 143:692.0 144:1141.0 145:57367.0 146:9593.0 147:35591.0 148:7582.0 149:4899.0 150:445.0 151:226.0 152:53.0 153:7…				16588	20513	13806	11705	18435	14683	9389	11353	15249	19097	15263	11816	11294	13979	12613	9509	14664	8289	12118	11540	11857	7192	13057	14823	13407	11733	13280	12806.7
169611	760237	179	169611	88:49.0 89:323.0 90:250.0 91:392.0 92:90.0 93:64.0 94:57.0 95:63.0 102:44.0 103:420.0 104:184.0 105:292.0 107:211.0 112:41.0 115:138.0 116:81.0 118:51.0 119:145.0 120:70.0 121:189.0 123:57.0 126:146.0 127:207.0 128:36.0 133:163.0 134:122.0 135:707.0 136:99.0 137:35.0 138:39.0 139:110.0 141:41.0 142:72.0 144:39.0 145:60.0 146:39.0 149:552.0 150:490.0 151:230.0 152:248.0 153:87.0 154:42.0 155:43.0 …				6217	9291	7727	3372	6857	6721	3707	5741	6880	8949	9632	4763	4097	4493	4698	3735	6663	5400	6931	8008	7197	4847	3620	4402	9405	8167	6519	8030.33
169610	846482	179	169610	85:74.0 87:149.0 88:59.0 89:224.0 90:91.0 91:1395.0 92:78.0 93:84.0 101:45.0 102:53.0 103:366.0 104:50.0 105:280.0 106:71.0 107:126.0 108:50.0 109:41.0 115:240.0 117:228.0 118:76.0 119:971.0 120:158.0 121:80.0 122:28.0 123:19.0 125:35.0 128:45.0 131:393.0 132:42.0 133:579.0 134:100.0 135:319.0 136:42.0 139:48.0 140:25.0 147:2228.0 148:411.0 149:475.0 150:126.0 151:198.0 152:136.0 156:65.0 159:40.…				4090	4757	4146	4934	4687	4118	3267	4509	3891	5976	6288	3936	4570	3585	3392	3447	4621	4500	4207	4075	4134	3885	4522	4328	4849	4864	4417	4710
168867	736452	264	168867	85:327.0 86:570.0 87:1543.0 88:3149.0 89:10599.0 90:2507.0 91:1503.0 92:311.0 93:3143.0 94:1875.0 95:1320.0 96:833.0 97:225.0 98:25.0 100:284.0 101:407.0 102:5400.0 103:11438.0 104:4832.0 105:619.0 106:1151.0 107:233.0 109:263.0 110:500.0 111:1172.0 112:405.0 113:166.0 114:2396.0 115:3510.0 116:2016.0 117:2803.0 118:2038.0 119:2732.0 120:6626.0 121:1247.0 122:843.0 123:78.0 124:328.0 125:3217.0 1…				982	1379	540	1144	935	1023	774	1156	563	923	1340	835	707	775	1236	742	597	585	1127	766	857	1197	691	799	840	1109	1080	1009.67
161875	386583	217	161875	85:1641.0 89:407.0 91:1339.0 94:146.0 96:602.0 98:405.0 103:1131.0 104:363.0 105:356.0 106:265.0 107:401.0 109:152.0 110:8071.0 111:4985.0 112:1416.0 114:1107.0 115:613.0 116:934.0 119:563.0 122:85.0 123:124.0 124:95.0 125:183.0 127:1938.0 128:449.0 129:8901.0 130:3350.0 131:2561.0 132:859.0 133:3029.0 137:227.0 141:92.0 142:1635.0 143:14179.0 144:1950.0 145:1560.0 147:15998.0 148:2835.0 149:2500…				40380	56219	52880	45994	42559	42687	34724	49766	55158	75956	65366	43523	50553	67749	51650	49577	57790	57126	68668	42956	55856	48952	62172	55641	67843	57097	50673	58537.7
161846	642004	188	161846	85:461.0 86:328.0 87:513.0 89:2903.0 90:185.0 91:364.0 93:198.0 94:109.0 95:1250.0 96:475.0 97:254.0 98:163.0 99:249.0 100:1955.0 101:662.0 102:464.0 103:16004.0 104:1573.0 105:1026.0 107:205.0 109:407.0 110:283.0 111:388.0 112:119.0 113:158.0 114:1935.0 115:566.0 116:614.0 117:2804.0 118:100.0 119:631.0 120:46.0 121:201.0 122:221.0 123:317.0 124:247.0 125:187.0 126:129.0 129:473.0 130:390.0 131:…				2367	928	1166	1509	1791	2110	1446	1173	2335	3063	1234	2729	1308	1042	2162	1697	1472	1574	770	2078	1640	1872	1540	1897	1744	1843	1636	1741
161404	850577	108	161404	85:608.0 86:286.0 87:162.0 88:62.0 89:768.0 90:107.0 91:9713.0 92:1800.0 93:12626.0 94:7260.0 95:12675.0 96:1492.0 97:1462.0 98:380.0 99:682.0 101:356.0 102:212.0 104:237.0 105:4243.0 106:1065.0 107:5905.0 108:8454.0 109:4263.0 110:632.0 111:933.0 112:170.0 113:140.0 115:473.0 116:1585.0 117:8632.0 118:973.0 119:3017.0 120:700.0 121:5558.0 122:2603.0 123:1408.0 124:268.0 125:399.0 128:375.0 129:9…				1285	1413	1214	1724	1357	1612	1711	2169	1211	1748	3118	1242	1292	2707	884	1301	1574	1307	1410	1163	3438	1332	1406	1636	1697	1521	1422	1546.67
161085	319344	147	161085	85:1344.0 86:275.0 87:723.0 88:283.0 89:430.0 90:82.0 91:148.0 92:101.0 93:93.0 99:638.0 101:1418.0 102:400.0 103:6836.0 104:593.0 105:844.0 111:159.0 112:132.0 113:605.0 114:37.0 115:1147.0 116:490.0 117:803.0 119:243.0 120:114.0 129:2049.0 130:358.0 131:1674.0 132:342.0 133:5015.0 134:634.0 135:230.0 137:34.0 143:3710.0 144:1301.0 145:500.0 147:39781.0 148:6372.0 149:4771.0 150:460.0 151:242.0 …				23765	25545	7343	8729	10124	17701	9891	10902	23443	23605	8964	15215	20384	16066	22584	10005	26839	6596	13859	2074	14463	5611	12008	12789	18378	27537	17568	21161
160572	466699	271	160572	85:806.0 86:1124.0 87:365.0 88:630.0 89:126.0 91:50.0 95:42.0 98:288.0 99:710.0 100:2736.0 101:765.0 102:839.0 103:240.0 111:105.0 112:87.0 113:6080.0 114:800.0 115:1128.0 116:714.0 117:31.0 119:51.0 127:415.0 128:318.0 129:747.0 130:157.0 131:497.0 132:23.0 133:166.0 141:1558.0 142:262.0 143:94.0 144:100.0 148:205.0 149:190.0 155:53.0 156:197.0 157:85.0 158:340.0 159:18.0 160:145.0 168:9.0 169:4…				11954	22060	15021	19442	22882	15701	11127	9170	18382	20172	25413	19418	18966	21868	15088	11774	16679	21637	12620	19316	13503	11699	19714	15604	14102	13251	16263	14538.7
145494	589733	241	145494	85:2053.0 86:125.0 90:50.0 91:78.0 92:419.0 94:269.0 95:804.0 96:5970.0 97:1061.0 98:1244.0 99:1092.0 100:801.0 102:223.0 104:418.0 105:152.0 107:132.0 108:161.0 111:159.0 113:1936.0 116:440.0 117:297.0 118:544.0 119:157.0 120:591.0 121:372.0 123:1974.0 124:2627.0 125:484.0 126:406.0 129:663.0 130:317.0 133:467.0 134:338.0 137:114.0 138:123.0 141:106.0 142:907.0 143:103.0 144:4072.0 145:789.0 146…				4045	4622	2785	2251	1823	2595	1663	2045	4667	5260	2491	4386	2260	2392	4446	2143	2954	4401	2337	2486	3189	2551	2505	5353	4595	3263	3053	3637
135260	564758	275	135260	85:490.0 87:328.0 88:96.0 89:4491.0 91:278.0 98:198.0 100:1674.0 101:923.0 102:806.0 105:121.0 107:78.0 109:62.0 111:97.0 112:244.0 113:345.0 114:322.0 115:427.0 116:503.0 117:1642.0 118:320.0 119:231.0 127:529.0 128:1646.0 130:631.0 132:26.0 133:1406.0 139:61.0 140:42.0 141:85.0 142:651.0 144:775.0 145:466.0 146:345.0 147:1531.0 149:269.0 150:93.0 151:42.0 153:152.0 154:140.0 155:2147.0 156:1295…				2731	2082	2061	903	2424	1895	1660	2072	1691	2485	3316	1236	904	3073	1145	1035	1930	2202	1477	901	1312	1579	1321	2291	1985	1411	1683	1693
133808	880510	174	133808	85:2470.0 86:830.0 87:281.0 88:230.0 89:199.0 90:66.0 91:61.0 92:109.0 95:115.0 96:150.0 98:65.0 99:342.0 100:930.0 101:454.0 102:307.0 103:249.0 104:90.0 112:941.0 113:2145.0 114:338.0 115:213.0 116:2862.0 117:1397.0 118:280.0 119:186.0 120:74.0 126:123.0 128:270.0 129:1623.0 130:575.0 131:521.0 132:187.0 133:579.0 134:127.0 136:652.0 139:166.0 140:234.0 142:538.0 143:174.0 144:987.0 145:191.0 1…				1183	581	1068	971	1306	3042	806	1360	1153	2010	1505	2285	1637	972	693	370	979	844	922	1015	531	1547	789	1085	1389	1440	1197	1342
133801	852367	136	133801	85:4561.0 86:1275.0 87:586.0 88:768.0 89:587.0 90:141.0 91:174.0 92:164.0 93:280.0 94:256.0 95:693.0 96:582.0 97:722.0 98:812.0 99:989.0 100:2354.0 101:1588.0 102:843.0 103:495.0 104:93.0 105:149.0 107:173.0 108:506.0 109:318.0 110:501.0 111:610.0 112:4041.0 113:1406.0 114:466.0 115:678.0 116:7326.0 117:2154.0 118:627.0 119:290.0 120:562.0 122:210.0 123:332.0 124:669.0 125:736.0 126:611.0 127:275…				1650	2438	1454	1861	3252	5977	1979	1637	2092	4252	3553	6893	4580	1262	985	1511	1929	1205	1591	2024	1027	885	1293	1948	3174	375	3764	2437.67
133202	275141	159	133202	85:419.0 86:834.0 87:140.0 91:357.0 92:126.0 99:192.0 101:321.0 102:49.0 103:177.0 106:51.0 107:55.0 115:3999.0 116:476.0 121:262.0 129:680.0 130:614.0 140:24.0 141:621.0 142:66.0 143:391.0 145:108.0 157:23.0 159:32718.0 160:4078.0 161:1330.0 162:93.0 170:30.0 172:121.0 201:323.0 202:49.0 203:19.0 215:17.0 216:15.0 236:14.0 239:33.0 240:17.0 245:18.0 254:17.0 261:17.0 264:21.0 265:26.0 285:20.0 2…				3803	9482	6872	5574	4815	3130	3507	2652	4476	5319	2957	4079	8052	4147	4476	2554	6121	9469	3473	3237	2286	6391	2053	8072	2308	1918	490	1572
132143	995909	155	132143	91:46.0 95:367.0 96:38.0 97:205.0 98:46.0 107:98.0 109:107.0 111:44.0 121:143.0 123:274.0 125:93.0 127:40.0 137:270.0 138:93.0 139:144.0 142:16.0 153:273.0 155:2952.0 156:102.0 157:74.0 171:442.0 176:49.0 179:125.0 180:19.0 181:80.0 192:14.0 193:325.0 195:439.0 196:146.0 197:39.0 209:171.0 210:1627.0 211:304.0 227:309.0 229:22.0 312:66.0				4659	6425	1095	6332	6237	6760	4949	4771	4106	6353	9077	6048	6023	4879	2584	2344	5657	2335	6812	3660	1380	1339	4577	4921	5697	4889	4165	4917
131168	963702	117	131168	85:502.0 86:611.0 87:5721.0 88:2070.0 89:3587.0 90:282.0 91:207.0 93:89.0 94:63.0 95:180.0 97:130.0 99:442.0 100:54.0 101:5304.0 102:718.0 103:11365.0 104:770.0 105:1096.0 106:166.0 107:217.0 109:209.0 110:80.0 111:227.0 112:37.0 113:398.0 114:79.0 115:831.0 116:7144.0 117:21506.0 118:2544.0 119:1522.0 120:157.0 122:52.0 123:43.0 124:41.0 127:137.0 129:2717.0 130:457.0 131:1894.0 132:234.0 133:25…				8365	5874	4258	9014	6579	5698	3565	5881	5988	7243	7743	5923	6030	5236	5499	7564	6861	5981	4852	6035	4659	4514	5787	6733	8016	5688	4748	6150.67
131109	874416	301	131109	85:261.0 86:509.0 87:212.0 88:311.0 90:189.0 91:260.0 92:90.0 93:2174.0 94:663.0 95:1575.0 96:452.0 97:171.0 98:269.0 99:217.0 100:360.0 101:1069.0 102:636.0 104:183.0 105:198.0 106:179.0 107:1236.0 109:390.0 110:134.0 111:124.0 112:560.0 113:173.0 114:91.0 115:68.0 116:253.0 117:213.0 118:146.0 119:313.0 121:911.0 122:630.0 123:830.0 124:202.0 125:67.0 126:241.0 128:191.0 129:113.0 130:589.0 133…				3439	2665	1296	1830	1319	1447	1180	2358	1648	3108	2222	2632	2198	1727	2181	1212	1984	2181	1161	2635	1807	1922	2437	2421	2168	1224	3296	2229.33
130599	623643	116	130599	85:159.0 86:115.0 87:57.0 89:80.0 91:40.0 92:9.0 96:37.0 99:40.0 100:410.0 101:104.0 103:67.0 109:36.0 116:7524.0 117:750.0 118:230.0 123:24.0 124:45.0 129:206.0 131:82.0 133:214.0 142:160.0 158:186.0 160:17.0 166:44.0 217:18.0 231:16.0 242:20.0 260:56.0 267:25.0 269:63.0 270:61.0 271:66.0 280:18.0 304:15.0 326:35.0 331:15.0 333:32.0 351:14.0 353:18.0 356:24.0 371:15.0 378:25.0 449:18.0 456:15.0 …				8779	6295	5699	6449	4873	4949	6178	3905	3886	5568	11135	5994	4367	9144	4782	5651	4522	4623	4156	6059	4632	3089	4851	3602	6311	3925	4547	4927.67
127704	1154702	217	127704	85:243.0 86:215.0 88:116.0 90:92.0 94:18.0 96:235.0 97:221.0 101:1337.0 102:413.0 103:9256.0 104:503.0 109:282.0 110:110.0 111:194.0 114:164.0 115:604.0 116:455.0 117:1574.0 118:276.0 129:9467.0 130:924.0 131:643.0 134:495.0 139:63.0 140:105.0 141:167.0 142:278.0 143:1227.0 144:300.0 147:11415.0 148:628.0 149:1523.0 153:317.0 155:1405.0 156:235.0 157:843.0 158:253.0 159:105.0 163:288.0 167:112.0 …				1122	3207	3194	1789	3133	2916	3285	3923	1994	2014	7070	951	4316	3707	1275	6547	5306	3337	5561	1854	4603	4124	3920	575	4236	2167	3354	3252.33
127629	975202	169	127629	85:2803.0 86:1129.0 87:1996.0 88:625.0 89:8123.0 90:1653.0 91:3342.0 92:2109.0 93:1874.0 94:330.0 95:868.0 96:676.0 97:1452.0 98:895.0 99:3636.0 100:608.0 101:7675.0 102:991.0 103:41935.0 104:6269.0 105:3996.0 106:204.0 107:1703.0 108:1015.0 109:2973.0 110:352.0 111:2683.0 112:229.0 113:2465.0 114:571.0 115:3543.0 116:3863.0 117:14776.0 118:1574.0 119:4943.0 120:1981.0 121:2987.0 122:3215.0 123:1…				19304	18788	3963	8233	7827	7816	8385	10116	4643	12078	17744	12029	10368	8765	11549	12171	8694	8875	6838	13167	10780	12875	10726	17584	12450	11773	13494	12572.3
125897	933563	217	125897	85:2918.0 86:533.0 87:2444.0 88:1950.0 89:24231.0 90:2082.0 91:531.0 94:528.0 95:95.0 96:265.0 97:794.0 98:9.0 99:2686.0 100:3754.0 101:10246.0 102:4056.0 103:152366.0 104:14542.0 105:9294.0 106:530.0 107:237.0 108:205.0 109:2192.0 110:549.0 111:1598.0 112:280.0 113:4712.0 114:7235.0 115:3710.0 116:5264.0 117:28753.0 118:3146.0 119:3616.0 120:68.0 123:40.0 124:423.0 125:350.0 126:967.0 127:2030.0…				1188	1947	3247	1254	1239	1717	1122	4491	2612	3361	7205	1360	1040	3647	6038	7808	6634	3904	3105	2761	2318	825	2097	2167	1926	2135	1144	1735
125888	1114748	204	125888	85:3955.0 86:638.0 88:1462.0 89:4825.0 90:513.0 91:723.0 92:242.0 93:401.0 94:333.0 95:1002.0 96:227.0 97:2334.0 98:419.0 99:3513.0 100:604.0 101:7811.0 102:2393.0 103:103237.0 104:9662.0 105:4739.0 106:279.0 107:323.0 108:192.0 109:7411.0 110:546.0 111:3209.0 112:536.0 113:3901.0 114:802.0 115:4027.0 116:2952.0 117:21138.0 118:1978.0 119:2544.0 120:255.0 121:358.0 122:42.0 123:307.0 124:57.0 125…				2095	3763	3843	2808	3460	3999	4329	4439	1350	2767	9543	914	3957	6163	822	6310	6911	3575	9133	2766	5378	4197	6236	416	5182	4445	4330	4652.33
124870	739685	211	124870	85:174.0 86:25.0 87:127.0 88:58.0 89:167.0 91:220.0 92:76.0 93:163.0 94:55.0 99:31.0 100:106.0 101:232.0 105:66.0 106:128.0 107:158.0 108:80.0 109:248.0 112:33.0 115:273.0 118:72.0 119:86.0 120:49.0 121:400.0 123:390.0 125:47.0 131:238.0 133:1633.0 134:245.0 135:693.0 136:81.0 137:1029.0 138:93.0 139:61.0 140:20.0 141:36.0 142:39.0 151:161.0 152:41.0 153:174.0 154:11.0 155:187.0 161:48.0 163:89.0…				4832	5144	2105	7824	7322	5320	6112	5082	5632	6098	11649	6809	6864	3186	987	1388	5757	1353	5919	2369	1010	1570	6608	4493	5281	3988	4332	4533.67
124825	1052116	155	124825	85:159.0 91:216.0 93:264.0 94:91.0 95:1044.0 96:226.0 97:600.0 99:50.0 107:216.0 109:459.0 111:127.0 117:135.0 121:330.0 122:83.0 123:727.0 124:50.0 125:259.0 127:78.0 129:173.0 131:238.0 136:18.0 137:754.0 138:553.0 139:444.0 140:190.0 141:56.0 153:826.0 154:258.0 155:8607.0 156:558.0 157:258.0 163:46.0 165:66.0 170:41.0 171:1181.0 172:40.0 173:84.0 176:54.0 179:300.0 181:315.0 193:790.0 194:187…				1398	1869	635	1578	1445	1028	921	1012	1133	1537	1875	1781	1688	934	804	756	1161	789	1948	666	1149	871	1354	1130	1346	1035	1115	1165.33
124504	406119	185	124504	85:499.0 86:1398.0 100:19771.0 101:2308.0 102:856.0 120:25.0 124:35.0 127:92.0 128:144.0 145:62.0 150:23.0 152:37.0 157:353.0 162:19.0 165:50.0 168:38.0 185:4129.0 186:483.0 187:186.0 200:179.0 201:39.0 211:35.0 224:30.0 236:27.0 238:15.0 259:19.0 260:33.0 269:12.0 270:31.0 278:27.0 280:16.0 294:38.0 303:13.0 305:9.0 314:52.0 321:34.0 335:35.0 339:40.0 347:27.0 353:35.0 360:17.0 370:42.0 372:25.0…				2589	3843	2553	3366	2528	3436	2030	2555	3928	4776	5042	3731	3189	2911	3251	822	2630	3808	2377	2628	2946	2275	2768	3649	3729	2500	2942	3057
124490	804051	290	124490	85:111.0 86:571.0 87:184.0 88:540.0 89:2561.0 90:334.0 91:123.0 95:197.0 96:57.0 97:628.0 99:1021.0 101:1069.0 102:184.0 103:13087.0 104:1248.0 105:687.0 106:50.0 107:91.0 108:85.0 109:101.0 110:48.0 111:427.0 112:125.0 113:761.0 115:589.0 117:6504.0 118:384.0 119:420.0 120:151.0 124:51.0 126:169.0 127:831.0 128:321.0 129:4540.0 130:903.0 131:1370.0 132:79.0 133:2532.0 134:229.0 135:293.0 136:21.…				726	903	989	726	913	868	569	665	684	743	939	564	1026	872	625	942	705	808	666	842	866	885	760	795	754	774	847	791.667
121384	970174	334	121384	85:283.0 86:408.0 87:603.0 88:733.0 89:4731.0 90:495.0 91:454.0 92:60.0 93:253.0 94:228.0 95:155.0 96:371.0 97:189.0 98:336.0 99:840.0 100:1026.0 101:2067.0 102:835.0 103:18496.0 104:1659.0 105:1371.0 106:475.0 107:218.0 108:255.0 109:201.0 110:372.0 111:395.0 112:394.0 113:396.0 114:621.0 115:1314.0 116:1235.0 117:7103.0 118:850.0 119:865.0 121:304.0 122:70.0 123:119.0 124:243.0 125:92.0 126:118…				1010	744	729	1291	720	1767	908	544	1110	1199	2233	2114	867	1578	2488	834	480	473	767	3671	1254	1665	972	1192	1466	1009	930	1135
120668	1257717	313	120668	85:1911.0 86:191.0 87:542.0 89:213.0 90:46.0 91:1309.0 92:94.0 93:213.0 95:817.0 96:624.0 97:2838.0 98:871.0 99:398.0 100:398.0 101:724.0 102:86.0 103:3188.0 104:295.0 106:109.0 107:100.0 108:94.0 109:271.0 110:204.0 111:1019.0 112:296.0 113:121.0 114:142.0 115:856.0 116:691.0 117:159.0 118:87.0 121:102.0 122:63.0 123:96.0 124:164.0 125:417.0 126:199.0 128:181.0 129:1967.0 130:323.0 131:193.0 132…				1343	1156	941	885	1449	897	902	914	963	1457	1846	823	942	794	771	1242	977	872	842	1392	816	1219	669	621	1332	1299	1030	1220.33
120526	294844	99	120526	85:65.0 87:130.0 89:44.0 93:21.0 96:102.0 97:37.0 98:194.0 99:5515.0 100:238.0 104:29.0 107:175.0 110:24.0 113:43.0 118:28.0 121:61.0 131:104.0 149:39.0 171:80.0 178:31.0 180:22.0 182:25.0 190:26.0 265:29.0 362:19.0 384:23.0 396:21.0 433:30.0 436:17.0 438:19.0 445:28.0 447:18.0 468:25.0 470:22.0 472:20.0 476:37.0 478:22.0 482:16.0				34313	54641	47645	45617	41084	47933	34575	39821	49314	67320	61425	42859	44923	53016	42130	32820	49515	52196	46881	40522	44458	44500	57364	44957	52613	51237	40898	48249.3
118667	433962	98	118667	85:14242.0 86:3683.0 87:18307.0 88:5118.0 89:68828.0 90:5801.0 91:7089.0 92:573.0 94:1793.0 95:2421.0 96:4840.0 97:8446.0 98:346255.0 99:33214.0 100:7943.0 101:22867.0 102:4687.0 103:38240.0 104:3928.0 105:8074.0 106:836.0 107:671.0 108:3199.0 109:1675.0 110:2925.0 111:3036.0 112:3500.0 113:3680.0 114:11858.0 115:79073.0 116:20867.0 117:74031.0 118:8316.0 119:9570.0 120:964.0 121:633.0 122:227.0 …				1601	1634	5441	5911	5894	2671	2702	6489	2912	5309	2957	2910	7166	2860	3052	2108	6161	2958	2810	2978	2260	2466	3525	5026	2374	2052	1517	1981
117984	499422	246	117984	85:741.0 86:335.0 87:306.0 88:168.0 89:87.0 97:67.0 99:211.0 100:390.0 101:284.0 102:143.0 103:768.0 105:86.0 111:53.0 112:18.0 113:208.0 114:358.0 115:512.0 116:393.0 117:1115.0 118:17.0 119:213.0 120:17.0 125:11.0 128:207.0 129:1746.0 130:470.0 131:285.0 133:921.0 134:33.0 135:101.0 136:39.0 140:34.0 141:33.0 143:403.0 144:170.0 145:122.0 146:39.0 147:2626.0 148:512.0 149:476.0 150:81.0 152:11.…				1241	529	624	5314	769	541	289	7002	456	534	585	471	312	306	595	589	6548	374	433	487	233	281	385	287	823	348	381	517.333
117201	724951	153	117201	85:46.0 86:204.0 89:227.0 93:365.0 94:218.0 95:467.0 97:34.0 98:88.0 99:74.0 100:220.0 101:134.0 102:113.0 103:53.0 109:99.0 110:68.0 113:48.0 114:41.0 116:188.0 121:45.0 123:72.0 126:58.0 128:23.0 130:95.0 138:50.0 141:26.0 143:32.0 144:88.0 145:27.0 149:86.0 152:31.0 153:2919.0 154:283.0 155:32.0 156:65.0 158:47.0 165:29.0 166:56.0 168:270.0 169:22.0 176:24.0 180:25.0 181:741.0 182:99.0 183:78.…				1175	6438	2111	2375	1809	2167	2756	2735	1940	2733	4167	1906	1605	5136	2466	1745	7763	1848	2563	1869	1919	971	1734	1786	2285	2808	1692	2261.67
113535	699364	297	113535	85:886.0 86:803.0 87:60.0 89:3181.0 90:367.0 91:226.0 92:146.0 93:153.0 94:295.0 95:477.0 96:70.0 97:425.0 98:633.0 99:786.0 100:1080.0 101:495.0 102:356.0 104:251.0 105:1332.0 106:288.0 107:512.0 109:505.0 111:670.0 112:325.0 113:2597.0 114:718.0 115:665.0 116:413.0 117:550.0 118:136.0 119:447.0 121:513.0 122:78.0 123:468.0 124:87.0 125:130.0 126:1147.0 127:237.0 128:304.0 129:2485.0 130:915.0 1…				1134	2113	1531	1309	1161	736	1041	1572	797	1528	1998	1130	1234	1392	1015	2147	2156	1378	2861	1225	2759	979	1527	892	1608	1377	1462	1482.33
113523	720726	110	113523	85:389.0 86:485.0 88:248.0 89:1742.0 90:201.0 91:257.0 92:21.0 95:85.0 96:111.0 98:237.0 99:162.0 100:564.0 101:2178.0 102:295.0 103:677.0 104:73.0 105:563.0 106:114.0 107:193.0 109:372.0 110:18604.0 111:684.0 112:158.0 113:441.0 114:201.0 115:565.0 116:1739.0 117:833.0 118:190.0 121:339.0 122:79.0 123:89.0 124:37.0 125:53.0 126:466.0 127:368.0 128:193.0 129:4221.0 130:705.0 131:682.0 132:274.0 1…				1720	2197	2579	2402	1793	2412	1630	2656	2500	4046	4549	2510	2393	2247	2456	3281	1901	3159	3342	2422	2839	1304	2150	1777	3264	2249	1760	2424.33
111776	793451	174	111776	86:1613.0 87:117.0 97:10.0 100:526.0 101:125.0 102:199.0 108:17.0 117:332.0 119:23.0 124:14.0 129:371.0 130:205.0 131:636.0 132:36.0 133:155.0 134:19.0 135:31.0 136:36.0 147:762.0 149:111.0 158:33.0 159:9.0 162:49.0 174:4964.0 175:756.0 176:539.0 177:97.0 178:7.0 179:91.0 180:52.0 192:95.0 193:40.0 204:129.0 230:37.0 321:21.0 341:13.0 414:14.0 415:14.0 419:20.0 434:14.0 459:14.0 472:13.0 477:176.…				2251	1870	1381	1111	2277	1301	989	1134	1619	2166	3367	1459	817	915	1622	885	1462	2007	865	1671	1313	2290	1962	2539	1729	984	1280	1331
111735	993367	91	111735	85:523.0 86:109.0 87:193.0 88:116.0 89:544.0 90:53.0 91:5935.0 92:1287.0 93:3139.0 94:976.0 95:1523.0 96:552.0 97:475.0 98:99.0 99:157.0 100:30.0 101:1936.0 102:222.0 103:5778.0 104:1045.0 105:2674.0 106:1046.0 107:891.0 108:231.0 109:408.0 110:163.0 111:115.0 112:26.0 113:120.0 114:32.0 115:668.0 116:685.0 117:3184.0 118:526.0 119:1495.0 120:468.0 121:725.0 122:171.0 123:230.0 124:77.0 125:33.0 …				2122	2914	2058	1603	2306	2058	3012	2440	2232	4041	3510	1856	3011	3740	1597	3610	2626	2948	2420	2350	3494	3052	3395	3127	2864	2483	2432	2593
110613	705290	156	110613	85:919.0 86:531.0 88:115.0 90:205.0 91:131.0 93:91.0 94:59.0 95:110.0 96:75.0 98:261.0 99:219.0 100:1990.0 101:165.0 102:381.0 109:153.0 110:66.0 111:177.0 112:396.0 113:409.0 114:552.0 115:1339.0 116:1785.0 117:720.0 118:279.0 119:296.0 125:76.0 126:48.0 127:123.0 128:1113.0 130:398.0 131:2294.0 132:477.0 133:1574.0 134:369.0 135:133.0 139:454.0 140:415.0 141:38.0 142:357.0 144:1158.0 145:298.0 …				2517	2562	1675	2866	1932	2570	1173	1905	2117	3083	4611	2433	1093	1181	2425	2110	2808	2470	2065	1964	1591	1449	968	2019	3647	3529	2589	3255
110573	857857	131	110573	85:143.0 86:87.0 89:80.0 90:40.0 91:277.0 92:60.0 93:111.0 94:41.0 95:45.0 96:171.0 97:256.0 98:41.0 99:118.0 100:319.0 101:58.0 102:42.0 104:12.0 107:24.0 108:36.0 109:15.0 110:134.0 111:71.0 112:54.0 114:31.0 115:689.0 116:4079.0 117:434.0 118:117.0 119:54.0 120:26.0 121:20.0 122:16.0 124:50.0 125:8.0 126:35.0 127:84.0 128:1140.0 129:256.0 130:67.0 131:7694.0 132:865.0 133:371.0 134:42.0 138:38…				3775	5320	3156	4258	7419	3782	3419	5704	4745	7020	4894	5524	5358	5233	4377	3935	11208	6901	4724	5399	8343	3462	5574	6297	6042	4629	6169	5613.33
110566	517172	110	110566	86:258.0 87:195.0 90:40.0 91:275.0 92:93.0 94:40.0 95:52.0 96:838.0 97:49.0 98:106.0 99:95.0 100:708.0 101:167.0 102:74.0 104:28.0 105:271.0 107:28.0 108:29.0 109:42.0 110:5586.0 111:172.0 114:89.0 116:60.0 117:43.0 118:72.0 122:23.0 123:21.0 124:23.0 125:43.0 126:93.0 127:82.0 129:23.0 132:80.0 133:242.0 136:22.0 137:41.0 139:131.0 140:109.0 141:182.0 142:61.0 144:36.0 145:66.0 146:134.0 152:27.…				185816	229245	240876	202582	237453	210086	140998	234416	201919	236163	296662	234470	207903	218852	252923	181733	287514	287279	170493	246970	176516	206949	196066	241009	272679	227041	219786	239835
110553	939237	85	110553	85:5939.0 86:715.0 89:59.0 91:1848.0 92:265.0 93:437.0 94:78.0 95:204.0 96:82.0 97:175.0 98:328.0 101:49.0 103:258.0 104:79.0 105:277.0 106:100.0 107:73.0 108:65.0 109:23.0 110:164.0 111:468.0 112:160.0 115:226.0 116:35.0 117:339.0 118:79.0 119:149.0 120:72.0 121:33.0 122:213.0 123:45.0 124:1531.0 125:695.0 126:61.0 128:75.0 129:87.0 131:164.0 132:48.0 133:81.0 136:225.0 137:62.0 138:244.0 143:57…				2691	2055	1678	3307	2137	2654	3126	2190	3600	2928	5086	2355	1519	5814	1210	3109	2784	1598	5987	2258	4991	2382	4343	2154	2685	3269	1561	2505
110360	1099106	268	110360	85:136.0 91:168.0 97:64.0 99:34.0 105:41.0 106:16.0 109:61.0 112:29.0 115:84.0 119:136.0 127:27.0 128:38.0 133:212.0 135:45.0 141:38.0 142:41.0 147:496.0 157:52.0 163:34.0 164:31.0 165:35.0 167:36.0 169:41.0 172:17.0 173:21.0 177:80.0 179:82.0 180:46.0 193:179.0 251:52.0 252:51.0 253:249.0 254:35.0 267:442.0 268:4292.0 269:827.0 270:246.0 271:55.0 281:234.0 282:149.0 310:55.0 311:25.0 354:12.0 37…				1189	1314	884	1384	649	802	1064	698	1087	1620	1400	703	1254	774	977	797	855	780	1005	1000	1767	1431	1176	546	1307	848	1254	1136.33
110336	457724	271	110336	85:784.0 88:164.0 89:161.0 90:93.0 99:1772.0 100:1348.0 105:97.0 106:44.0 110:720.0 115:2931.0 116:378.0 118:84.0 128:47.0 132:17.0 140:130.0 141:254.0 142:492.0 143:125.0 152:200.0 154:47.0 156:385.0 157:68.0 158:651.0 159:91.0 170:41.0 171:373.0 172:652.0 173:174.0 179:39.0 180:26.0 183:383.0 184:100.0 187:209.0 188:74.0 192:31.0 197:24.0 198:16.0 205:19.0 211:161.0 224:320.0 226:76.0 235:49.0 …				2593	3780	3511	3585	3380	3266	2451	3456	3198	4241	4454	3364	3045	3203	3225	2779	3815	4040	2390	3244	3083	2831	3256	3313	4726	3721	3476	3974.33
110268	828621	98	110268	85:6222.0 86:111.0 98:3384.0 100:27.0 111:30.0 112:109.0 140:202.0 154:188.0 168:34.0 338:12.0 340:14.0				1397	1988	1527	1114	402	612	917	1828	1095	1910	1632	1777	805	1163	1402	2134	1146	1374	2563	338	807	985	1971	1458	1173	1293	1536	1334
110189	894559	174	110189	85:233.0 86:7873.0 87:1113.0 88:299.0 94:49.0 97:35.0 98:314.0 99:57.0 100:9516.0 101:1255.0 102:1023.0 106:21.0 108:212.0 109:178.0 111:45.0 112:213.0 114:227.0 115:588.0 116:687.0 118:71.0 119:90.0 126:34.0 128:1135.0 129:1015.0 130:1300.0 131:1203.0 132:372.0 133:607.0 134:161.0 135:403.0 140:111.0 141:23.0 142:839.0 143:218.0 144:205.0 146:408.0 147:1503.0 148:446.0 154:563.0 156:2083.0 157:1…				2312	1985	2344	1689	2173	1886	2274	1423	2965	3238	1954	2271	2338	2136	1681	1402	1666	2101	1321	2229	1848	3080	1429	3859	1838	1919	1910	1889
110123	708131	218	110123	85:729.0 86:4555.0 87:2784.0 88:741.0 90:285.0 93:63.0 94:497.0 96:287.0 97:486.0 98:518.0 99:1161.0 100:5657.0 101:4752.0 102:3623.0 104:183.0 105:189.0 106:75.0 107:68.0 108:98.0 109:155.0 110:359.0 111:232.0 112:497.0 113:59.0 114:2386.0 115:3306.0 116:2537.0 117:21320.0 118:2629.0 119:1390.0 120:129.0 121:200.0 124:170.0 125:182.0 126:490.0 127:643.0 128:6866.0 129:4579.0 130:7303.0 131:3135.…				2113	1087	869	1008	1274	1011	789	492	1099	610	1647	1073	1144	1156	704	1119	990	1723	741	998	909	465	767	937	860	1155	1272	1095.67
110016	843312	91	110016	85:1264.0 86:746.0 88:242.0 90:347.0 91:15077.0 92:1348.0 93:167.0 97:189.0 99:3901.0 100:1167.0 101:690.0 102:724.0 103:3586.0 104:2166.0 105:251.0 106:42.0 107:51.0 109:82.0 110:234.0 111:218.0 113:11567.0 114:1413.0 115:1257.0 117:1093.0 118:354.0 119:251.0 120:140.0 121:93.0 124:366.0 125:73.0 127:499.0 128:806.0 129:1642.0 130:2071.0 131:3647.0 132:676.0 133:876.0 134:129.0 135:532.0 136:120…				2336	14794	15134	18281	15133	24789	8006	14198	14802	25449	28017	44930	13532	5329	44931	14123	16282	29058	14726	23822	10436	17582	19256	34789	23353	29747	22530	25210
109392	545053	187	109392	85:287.0 86:1933.0 87:320.0 88:1203.0 89:122.0 93:71.0 98:57.0 100:5907.0 101:624.0 102:2178.0 103:305.0 105:64.0 112:18.0 113:482.0 114:805.0 115:621.0 116:529.0 117:94.0 127:105.0 128:60.0 129:181.0 130:746.0 131:471.0 132:251.0 133:289.0 135:58.0 141:277.0 142:86.0 143:83.0 144:202.0 146:100.0 147:1812.0 149:391.0 156:69.0 157:484.0 158:325.0 159:95.0 160:1333.0 161:291.0 162:133.0 170:26.0 17…				5842	7587	6920	6762	8734	5097	5168	4548	5811	8758	9735	7273	5791	7476	8934	5789	9456	10812	6127	8904	5907	6970	6666	7389	4818	7494	8538	6950
108145	438056	191	108145	86:20.0 88:60.0 89:73.0 91:76.0 92:34.0 99:27.0 101:78.0 102:88.0 103:859.0 104:48.0 105:96.0 106:32.0 108:31.0 110:766.0 113:49.0 114:47.0 115:232.0 116:350.0 117:127.0 118:216.0 119:50.0 120:62.0 126:31.0 127:53.0 130:179.0 131:234.0 132:41.0 133:224.0 134:704.0 135:69.0 136:62.0 137:33.0 140:104.0 141:27.0 142:24.0 143:47.0 144:106.0 145:18.0 147:2548.0 148:405.0 149:149.0 150:19.0 151:118.0 1…				3393	5791	4508	4282	4357	5319	3370	3346	3615	4859	4785	4470	2362	4217	4796	2761	4529	3124	3895	4030	3291	3828	3781	1741	3247	4108	3837	3730.67
106742	345160	147	106742	85:4111.0 87:4436.0 89:5792.0 90:1720.0 91:3834.0 92:1241.0 93:1764.0 94:298.0 95:1100.0 96:4037.0 97:1608.0 98:3117.0 99:2256.0 102:11156.0 103:53040.0 104:10533.0 105:26233.0 106:5523.0 107:13493.0 108:1577.0 109:2823.0 110:1541.0 111:426.0 112:897.0 113:3944.0 115:64291.0 116:12781.0 117:52451.0 118:9324.0 119:43141.0 120:9590.0 121:30484.0 122:4442.0 123:14047.0 124:1007.0 125:649.0 126:1805.…				1855911	4258695	3830425	3483847	4421664	4893541	3421039	3622650	3127211	3921866	4373153	3059863	3443039	3739665	3028831	1282613	3545100	3527834	3088570	3929930	3263138	3212566	3594333	3080330	3984062	3725889	3592021	3767324
106629	967520	112	106629	85:349.0 86:1347.0 87:119.0 90:9.0 91:27.0 92:4.0 93:167.0 94:111.0 95:1069.0 96:633.0 97:1328.0 98:1177.0 99:220.0 100:708.0 101:170.0 107:120.0 108:26.0 109:447.0 110:339.0 111:570.0 112:1212.0 113:282.0 114:824.0 115:253.0 116:4.0 121:158.0 122:60.0 123:309.0 124:141.0 125:286.0 126:1621.0 127:125.0 128:547.0 133:2.0 134:64.0 135:158.0 136:85.0 137:180.0 138:96.0 139:46.0 140:275.0 141:23.0 14…				25137	28564	6347	3727	7196	2433	4289	5941	5023	6981	1675	5097	1629	5197	2645	3626	3190	2330	7332	5955	5210	4949	4273	5073	3747	4967	4538	4417.33
106344	952641	201	106344	85:1545.0 86:388.0 87:774.0 88:496.0 90:261.0 96:348.0 97:3473.0 98:1786.0 99:225.0 100:353.0 101:4346.0 102:502.0 103:2144.0 111:1366.0 112:571.0 113:194.0 114:149.0 115:232.0 116:1593.0 117:2085.0 118:387.0 125:490.0 126:147.0 128:79.0 130:1019.0 131:688.0 132:730.0 133:751.0 135:427.0 137:188.0 138:59.0 139:290.0 140:45.0 141:103.0 145:879.0 146:341.0 147:5419.0 148:1138.0 151:367.0 152:134.0 …				1720	1617	1345	1790	1956	1334	1717	498	915	639	3055	716	1720	890	872	2595	2537	1198	2494	980	2008	2182	2491	749	502	1403	752	885.667
104922	729954	142	104922	86:511.0 87:301.0 88:200.0 90:66.0 95:97.0 96:71.0 97:75.0 98:147.0 99:145.0 100:1198.0 101:565.0 102:1549.0 103:2622.0 104:227.0 105:203.0 111:133.0 113:168.0 114:380.0 115:701.0 116:383.0 118:96.0 119:110.0 123:69.0 126:114.0 127:164.0 128:578.0 129:3146.0 130:668.0 131:1329.0 132:219.0 133:2706.0 134:317.0 139:17.0 140:75.0 141:161.0 142:7338.0 143:1960.0 144:573.0 145:181.0 146:170.0 147:1118…				6435	6485	4075	6671	6900	9557	6308	3754	5401	6622	10593	10056	7521	3347	5290	4228	2726	2730	3099	7366	6756	5071	4080	6552	7607	6543	6453	6867.67
104918	515952	214	104918	85:138.0 86:168.0 87:168.0 88:11.0 89:3474.0 90:294.0 91:311.0 92:31.0 93:171.0 94:4181.0 95:287.0 96:169.0 97:1632.0 98:384.0 99:411.0 100:213.0 101:70.0 102:112.0 103:219.0 104:15.0 105:308.0 108:15.0 109:44.0 110:137.0 111:112.0 112:62.0 113:158.0 114:34.0 115:56.0 117:57.0 120:80.0 122:20.0 124:446.0 126:87.0 127:30.0 128:9.0 129:57.0 131:305.0 132:43.0 133:652.0 134:36.0 137:37.0 138:111.0 1…				1162	9201	3674	1066	1914	867	3739	2699	1348	1367	1936	1098	2295	5469	1299	2130	8734	1621	2652	2040	2817	798	906	1377	2023	2641	2619	2427.67
104288	1110656	129	104288	85:323.0 86:24.0 87:61.0 88:21.0 89:41.0 93:120.0 94:43.0 95:343.0 96:117.0 97:276.0 98:147.0 99:101.0 101:69.0 103:684.0 104:66.0 105:75.0 107:29.0 109:173.0 111:89.0 113:79.0 115:47.0 116:66.0 117:145.0 123:80.0 124:20.0 125:44.0 129:3380.0 130:400.0 131:576.0 133:41.0 134:20.0 136:16.0 137:35.0 145:331.0 146:37.0 152:20.0 155:26.0 159:21.0 165:24.0 169:17.0 171:45.0 173:31.0 176:26.0 184:18.0 …				5359	5372	2147	6454	5602	13535	5216	9671	7099	7736	11252	5022	5685	10878	4646	6946	4365	5451	7315	7934	1609	2222	7123	5295	6550	7043	5889	6494
104135	742765	204	104135	85:495.0 86:2695.0 88:1245.0 89:1746.0 90:149.0 91:33.0 95:252.0 96:172.0 100:10245.0 101:3990.0 102:2221.0 103:1107.0 104:210.0 111:184.0 114:2433.0 115:385.0 116:10488.0 117:833.0 121:192.0 123:69.0 125:358.0 126:63.0 129:3250.0 133:3724.0 134:187.0 135:297.0 138:11.0 141:198.0 142:478.0 144:990.0 145:667.0 146:788.0 147:10600.0 148:2132.0 149:2606.0 152:82.0 155:98.0 160:928.0 161:260.0 162:19…				1277	1426	997	1033	1161	1530	647	934	755	1992	1850	1661	1211	670	1030	942	1049	1220	689	1068	627	1027	772	1114	1263	820	1026	1036.33
103886	228732	165	103886	85:578.0 86:241.0 91:63.0 93:39.0 95:83.0 101:417.0 102:39.0 103:116.0 105:48.0 122:41.0 123:80.0 125:27.0 132:42.0 137:42.0 139:75.0 146:35.0 154:23.0 155:41.0 160:32.0 165:3716.0 166:298.0 167:263.0 177:46.0 179:39.0 187:33.0 191:30.0 197:22.0 198:17.0 200:22.0 209:39.0 221:26.0 222:8.0 231:18.0 240:46.0 303:24.0 304:18.0 307:13.0 320:27.0 337:8.0 386:14.0 425:28.0 430:22.0 433:8.0 435:16.0 437…				4501	1555	6599	30751	3213	13574	5024	406	4263	15796	13012	5166	5559	350	5796	8214	24307	11070	13188	10431	8213	590	9019	476	27225	36389	13003	25539
103870	889000	387	103870	85:4975.0 86:1068.0 88:1581.0 89:25913.0 90:2090.0 91:1501.0 92:147.0 93:210.0 94:259.0 95:99.0 96:257.0 97:902.0 98:761.0 99:1980.0 100:5598.0 101:16522.0 102:3516.0 103:48579.0 104:4949.0 105:7078.0 106:841.0 107:900.0 108:266.0 109:412.0 110:201.0 111:890.0 112:304.0 113:2828.0 114:8636.0 115:5339.0 116:6092.0 117:11249.0 118:1408.0 119:4252.0 120:452.0 121:1158.0 122:155.0 123:359.0 124:126.0…				4561	2823	2221	1203	1466	1558	1074	788	1380	2399	1003	729	1129	414	1521	927	938	607	750	1530	1802	790	1533	718	1376	1850	1106	1444
103859	872203	301	103859	85:244.0 86:700.0 87:237.0 88:232.0 89:44.0 90:180.0 91:260.0 92:145.0 93:2061.0 94:660.0 95:1193.0 96:270.0 97:191.0 98:387.0 99:270.0 100:551.0 101:1000.0 102:417.0 104:51.0 105:304.0 106:172.0 107:853.0 108:240.0 109:283.0 110:149.0 111:118.0 112:421.0 113:123.0 114:97.0 115:49.0 116:261.0 117:179.0 118:63.0 119:132.0 120:144.0 121:772.0 122:493.0 123:659.0 124:151.0 125:113.0 126:181.0 127:68…				2184	2095	1296	1207	1640	2039	1577	1447	1648	2136	1527	1447	2198	1727	1713	1819	1359	2181	1632	2635	1807	1383	1750	1638	1473	1473	2097	1681
103858	670115	162	103858	85:186.0 86:377.0 88:262.0 90:235.0 97:92.0 98:115.0 100:1122.0 101:439.0 102:315.0 104:39.0 105:145.0 106:39.0 113:98.0 114:56.0 115:297.0 116:281.0 118:27.0 122:35.0 125:37.0 128:28.0 129:170.0 130:346.0 134:40.0 135:30.0 137:31.0 141:170.0 142:82.0 144:31.0 145:30.0 146:119.0 148:368.0 149:92.0 151:39.0 155:35.0 157:203.0 158:321.0 159:47.0 160:72.0 162:4426.0 163:494.0 164:456.0 165:68.0 166:…				3910	5068	5568	2677	6039	2903	3852	4792	4122	5770	5429	3420	2894	3744	5127	5291	6115	9710	3441	2872	6177	5601	4912	4565	4296	3659	3275	3743.33
103843	801781	107	103843	85:164.0 86:522.0 87:113.0 88:210.0 90:42.0 92:28.0 93:127.0 94:285.0 95:546.0 96:386.0 97:227.0 98:430.0 99:111.0 100:750.0 101:302.0 102:359.0 103:497.0 104:36.0 105:145.0 106:880.0 107:3822.0 108:397.0 109:249.0 110:403.0 111:88.0 112:210.0 113:221.0 114:280.0 115:181.0 116:662.0 117:422.0 118:780.0 119:373.0 120:80.0 121:18.0 122:157.0 123:1032.0 124:522.0 125:2974.0 126:340.0 127:141.0 128:1…				1886	2104	2009	2604	1679	2824	1138	1096	2138	5472	4294	2726	1727	2402	4092	1543	3600	2076	2755	2833	458	1552	868	3404	1393	3404	1723	2173.33
103832	891225	301	103832	86:2000.0 87:124.0 88:191.0 90:66.0 94:152.0 95:321.0 96:118.0 98:159.0 99:120.0 100:1120.0 101:5784.0 102:847.0 107:156.0 109:53.0 110:59.0 112:209.0 115:65.0 116:110.0 118:50.0 119:52.0 123:372.0 124:51.0 125:28.0 126:104.0 127:16.0 128:349.0 129:1176.0 130:206.0 135:113.0 137:61.0 138:15.0 139:50.0 140:15.0 142:65.0 144:199.0 151:210.0 152:48.0 153:24.0 155:41.0 156:226.0 158:46.0 163:56.0 165…				1439	1187	853	497	859	875	812	972	794	1672	1767	863	824	2137	1445	804	1013	702	568	1181	603	1113	955	1998	788	641	1046	825
103826	764829	156	103826	85:269.0 86:536.0 87:88.0 88:35.0 89:26.0 91:42.0 93:175.0 94:89.0 96:187.0 97:224.0 98:506.0 99:380.0 100:1177.0 101:128.0 102:112.0 103:42.0 104:17.0 106:71.0 108:87.0 109:100.0 110:112.0 111:140.0 112:244.0 113:192.0 114:112.0 115:90.0 116:191.0 117:46.0 119:102.0 120:80.0 121:54.0 123:79.0 124:88.0 125:135.0 126:185.0 127:294.0 128:125.0 129:237.0 130:47.0 131:256.0 132:84.0 133:278.0 134:29.…				6355	4004	1625	2331	4298	2742	2041	2806	3782	7483	4581	5665	2836	3983	8346	2741	2637	5576	1565	2702	1604	3464	2973	9564	3199	2844	3001	3014.67
102624	292984	171	102624	85:297.0 98:73.0 99:2143.0 100:1637.0 101:290.0 103:134.0 111:164.0 113:161.0 114:170.0 115:423.0 116:401.0 127:126.0 128:61.0 130:1917.0 131:798.0 132:794.0 133:447.0 139:42.0 141:42.0 146:835.0 147:9663.0 148:1505.0 149:724.0 155:108.0 157:419.0 158:87.0 159:21.0 171:4923.0 172:801.0 173:1474.0 174:200.0 175:96.0 186:202.0 187:134.0 188:94.0 189:233.0 204:519.0 205:136.0 245:1375.0 246:500.0 24…				5403	6187	7559	6370	6677	10735	6765	10141	8320	10688	9853	5547	5113	7054	10189	6516	10240	22021	6474	11617	14071	7495	12651	9413	13213	9872	11760	11615
102604	759332	225	102604	85:923.0 86:226.0 87:234.0 88:292.0 89:183.0 90:64.0 92:25.0 93:118.0 94:776.0 95:1200.0 96:501.0 97:362.0 98:631.0 99:2195.0 100:1795.0 101:545.0 102:461.0 103:186.0 105:110.0 109:145.0 110:96.0 111:359.0 112:177.0 113:1287.0 114:293.0 115:1691.0 116:763.0 117:365.0 118:86.0 119:161.0 121:82.0 122:100.0 123:433.0 124:202.0 125:546.0 126:1349.0 127:606.0 128:462.0 129:2205.0 130:528.0 131:436.0 1…				1708	7910	6436	7892	5264	6580	2434	3933	5935	5660	6512	2548	5603	1628	4419	3425	4739	2449	6747	6773	913	2203	4822	2615	7844	3693	5500	5679
102601	452509	254	102601	86:3424.0 87:723.0 88:582.0 90:106.0 91:128.0 92:41.0 93:136.0 95:57.0 97:48.0 98:413.0 99:49.0 100:7278.0 101:1024.0 102:7399.0 103:1234.0 104:450.0 105:185.0 108:54.0 109:36.0 113:98.0 114:131.0 115:6612.0 116:5515.0 117:576.0 118:277.0 119:274.0 120:44.0 121:180.0 122:249.0 123:235.0 131:758.0 132:424.0 133:1103.0 135:478.0 137:197.0 138:20.0 141:35.0 147:14022.0 149:505.0 153:2571.0 154:180.0…				11748	17034	3163	9849	20189	8531	2456	2378	23252	15999	21498	7208	8539	491	9264	4693	5724	30095	2306	12991	5850	5387	4300	7479	7330	12306	11773	10469.7
100732	571374	257	100732	85:389.0 86:632.0 88:162.0 95:71.0 98:561.0 99:534.0 100:1048.0 101:138.0 102:689.0 104:124.0 105:207.0 106:72.0 107:86.0 109:108.0 110:34.0 113:544.0 114:246.0 116:1294.0 118:117.0 119:96.0 120:148.0 125:52.0 126:282.0 127:144.0 128:456.0 129:121.0 130:239.0 131:327.0 134:74.0 135:60.0 137:55.0 138:25.0 139:154.0 140:237.0 141:711.0 142:803.0 144:107.0 146:150.0 147:342.0 150:46.0 151:72.0 153:2…				2478	3658	2366	1996	2700	2565	1498	3059	2060	3169	2929	1991	1726	4369	2256	1646	2878	3194	1597	2269	2358	1740	2251	3318	2392	2436	2782	2536.67
100080	877631	199	100080	85:369.0 92:10.0 94:116.0 98:108.0 99:689.0 100:476.0 101:173.0 108:174.0 112:145.0 113:1989.0 114:295.0 115:498.0 116:470.0 124:96.0 125:31.0 126:343.0 128:176.0 129:332.0 130:240.0 131:737.0 132:55.0 138:13.0 139:211.0 140:215.0 141:92.0 142:98.0 144:18.0 147:688.0 148:81.0 153:55.0 155:219.0 156:251.0 157:128.0 158:138.0 164:1.0 165:158.0 166:26.0 167:27.0 168:49.0 170:96.0 171:269.0 172:90.0 …				2141	1930	3043	967	1769	2089	1649	3004	1883	5340	2979	6431	1276	1779	8920	1990	2593	10761	1773	3152	1566	8339	3783	9263	2048	1804	2342	2064.67
99868	782065	113	99868	85:973.0 86:663.0 87:326.0 88:144.0 89:245.0 92:70.0 93:517.0 94:202.0 98:502.0 99:1761.0 100:1290.0 101:1507.0 102:227.0 103:669.0 104:99.0 108:60.0 112:190.0 113:11573.0 114:962.0 115:849.0 116:227.0 119:139.0 120:46.0 121:213.0 122:14.0 124:441.0 125:288.0 126:364.0 127:425.0 128:217.0 129:4097.0 130:427.0 131:396.0 132:90.0 133:736.0 134:18.0 135:85.0 136:53.0 138:94.0 139:95.0 140:205.0 141:…				52499	52452	84173	32659	60937	30173	57736	155050	30387	49609	30492	14296	53378	45410	66857	48282	134763	217118	28527	71595	159859	46456	191998	27012	64098	78956	71149	71401
99867	526414	198	99867	85:1412.0 86:265.0 87:595.0 88:206.0 89:439.0 90:84.0 94:54.0 96:95.0 97:175.0 98:835.0 99:1664.0 102:186.0 104:118.0 106:73.0 110:12.0 111:43.0 113:26800.0 114:2811.0 116:774.0 124:28.0 125:61.0 126:53.0 128:371.0 131:1274.0 132:260.0 135:39.0 138:29.0 140:544.0 145:59.0 146:58.0 147:16462.0 148:2996.0 149:1270.0 150:121.0 153:30.0 155:68.0 157:1271.0 158:1417.0 159:211.0 161:14.0 168:89.0 170:8…				81672	114328	60695	74279	83330	79549	65052	79594	71922	104149	106576	93389	105978	97889	92866	96737	79441	94780	89998	81397	74923	86724	108021	106466	115772	84641	82652	94355
97204	817738	113	97204	85:1908.0 86:429.0 88:506.0 90:85.0 91:173.0 92:113.0 94:680.0 95:481.0 96:246.0 97:117.0 98:1405.0 99:2648.0 100:1987.0 101:906.0 102:376.0 103:264.0 104:139.0 105:27.0 107:103.0 108:122.0 109:424.0 110:143.0 111:219.0 112:579.0 113:10013.0 114:1081.0 115:1063.0 116:1424.0 117:999.0 119:180.0 121:16.0 122:163.0 124:395.0 125:317.0 126:422.0 127:403.0 128:293.0 129:2181.0 130:658.0 131:1192.0 132…				11481	12881	11385	19052	13502	24210	6394	14037	14622	29076	13365	20318	9503	7049	36842	35036	30643	25072	21018	24197	20274	38168	22515	30639	24593	24405	20192	23063.3
94582	545119	214	94582	85:51.0 87:53.0 89:1362.0 90:157.0 92:44.0 93:32.0 94:1729.0 95:45.0 96:72.0 97:421.0 98:129.0 99:170.0 100:34.0 103:26.0 105:69.0 106:13.0 107:86.0 109:54.0 110:64.0 112:10.0 113:67.0 114:20.0 120:138.0 121:1.0 123:16.0 124:190.0 125:33.0 126:31.0 130:61.0 133:26.0 138:34.0 139:40.0 140:211.0 141:47.0 142:30.0 143:23.0 148:97.0 149:81.0 154:20.0 155:25.0 158:7.0 166:18.0 167:17.0 168:1116.0 169:…				797	3445	1992	1873	768	472	1494	2280	602	598	558	836	977	2836	632	1104	5290	826	1535	967	1720	466	702	909	1669	1421	1035	1375
92727	415139	213	92727	85:449.0 86:664.0 88:244.0 89:4541.0 90:311.0 91:198.0 92:354.0 93:450.0 94:471.0 95:80.0 96:324.0 97:648.0 98:599.0 99:458.0 100:357.0 101:76.0 102:270.0 103:138.0 105:265.0 107:15.0 108:1029.0 109:1290.0 110:570.0 111:346.0 112:3341.0 113:413.0 114:634.0 116:15.0 118:6.0 123:809.0 124:669.0 125:88.0 126:209.0 127:155.0 128:94.0 129:18.0 130:336.0 131:741.0 132:192.0 134:56.0 137:82.0 138:353.0 …				1800	1156	1097	941	1055	663	873	563	1087	1310	1658	686	1228	771	555	845	1234	897	819	963	933	734	1119	861	1252	1184	915	1117
88521	794629	156	88521	86:88.0 90:30.0 92:34.0 95:47.0 97:68.0 98:45.0 112:51.0 113:33.0 125:22.0 126:37.0 140:74.0 141:63.0 148:72.0 154:54.0 156:5012.0 157:88.0 240:32.0 297:22.0 298:32.0 313:15.0 328:27.0 421:17.0 437:15.0 442:15.0 449:12.0 456:23.0 463:14.0 464:10.0 470:16.0 490:13.0 498:15.0				1523	1685	1257	1096	1252	955	728	1083	1617	1834	1376	1964	1139	1514	2794	934	884	1467	808	1587	722	1721	1441	2880	1096	722	1098	972
87877	330723	110	87877	88:1346.0 91:1172.0 92:110.0 94:114.0 96:361.0 97:328.0 101:3432.0 105:482.0 106:56.0 107:368.0 108:258.0 110:12556.0 111:1027.0 112:449.0 115:1599.0 116:8192.0 118:316.0 119:294.0 120:319.0 121:239.0 122:57.0 123:89.0 125:191.0 127:497.0 129:9747.0 130:3571.0 131:2130.0 133:2400.0 134:4597.0 135:513.0 136:2722.0 137:268.0 140:37.0 142:440.0 143:952.0 144:3835.0 145:322.0 149:1942.0 151:303.0 152…				19101	32825	30045	23494	19335	25270	20914	24067	32531	48655	36761	25214	27453	44549	26715	22528	25206	24699	44388	21323	36283	27634	36531	31916	32485	29818	27436	29913
87808	354436	228	87808	86:202.0 87:19.0 88:159.0 90:90.0 91:253.0 92:134.0 95:131.0 96:155.0 97:230.0 101:564.0 102:110.0 103:606.0 104:115.0 105:107.0 107:90.0 108:185.0 109:99.0 110:3269.0 111:309.0 112:230.0 115:120.0 116:300.0 117:339.0 118:176.0 119:139.0 120:117.0 121:124.0 122:26.0 124:42.0 125:103.0 126:174.0 129:257.0 132:76.0 134:2253.0 135:188.0 136:555.0 137:145.0 138:114.0 140:437.0 141:118.0 142:38.0 143:…				3499	4744	4850	5056	3689	3450	2544	3134	5030	8217	4412	5101	3544	3933	5219	3123	12723	4563	4264	3631	4511	4319	5113	3676	5364	6864	3637	5288.33
87769	578572	186	87769	87:28.0 88:33.0 89:37.0 96:3017.0 97:326.0 98:13.0 99:86.0 100:114.0 101:343.0 102:461.0 106:19.0 107:32.0 110:39.0 116:442.0 122:9.0 128:227.0 129:306.0 131:96.0 133:81.0 142:667.0 143:229.0 144:87.0 145:63.0 150:20.0 156:463.0 158:815.0 170:311.0 173:221.0 174:48.0 186:2799.0 187:253.0 213:33.0 216:22.0 217:30.0 228:13.0 229:26.0 245:21.0 260:40.0 287:14.0 288:275.0 432:27.0 441:14.0 449:13.0 4…				3014	2253	3086	1941	2638	1414	2159	6077	1780	1904	1637	1002	3075	5495	2930	2833	7424	7169	1498	3337	5649	2549	4932	1065	3671	3080	3247	3332.67
84922	974825	169	84922	85:28.0 86:48.0 87:183.0 89:217.0 92:174.0 93:138.0 94:91.0 95:208.0 96:508.0 97:468.0 98:209.0 99:978.0 100:227.0 101:662.0 102:270.0 103:356.0 104:117.0 107:49.0 108:57.0 109:454.0 110:126.0 111:230.0 112:180.0 113:625.0 114:69.0 115:439.0 116:277.0 117:241.0 118:58.0 119:216.0 121:181.0 122:31.0 123:149.0 124:166.0 125:243.0 126:557.0 127:621.0 128:186.0 129:1679.0 130:235.0 131:210.0 132:172.…	6131	C00055	IERHLVCPSMICTF-XVFCMESISA-N	15136	14786	5489	6514	6467	10027	6236	7922	5805	9557	13969	9760	7623	7307	9377	9618	6828	11305	8519	9943	8139	9923	9027	13027	9902	9137	10143	9727.33
84682	508958	268	84682	86:2883.0 88:133.0 89:9023.0 90:878.0 91:197.0 93:232.0 95:440.0 96:89.0 99:50.0 100:6376.0 101:515.0 102:714.0 104:60.0 107:163.0 114:397.0 115:671.0 116:731.0 117:422.0 118:161.0 119:396.0 120:137.0 121:138.0 122:50.0 126:83.0 130:1234.0 132:205.0 133:1274.0 135:121.0 137:197.0 138:24.0 146:264.0 153:22.0 154:33.0 160:418.0 161:98.0 162:67.0 164:139.0 167:2345.0 168:267.0 169:220.0 172:280.0 17…				79241	95157	47809	73211	76052	78417	64002	65471	59450	84660	101584	70578	84871	86333	60025	86666	62566	69834	74138	81718	71595	67433	83979	80081	88750	76858	81190	82266
84382	1189476	204	84382	88:137.0 89:780.0 90:89.0 95:39.0 97:93.0 99:89.0 100:141.0 101:402.0 102:210.0 103:3633.0 104:356.0 105:282.0 111:121.0 112:49.0 113:143.0 114:60.0 115:96.0 116:272.0 117:1771.0 118:80.0 120:50.0 123:39.0 125:91.0 127:344.0 129:1789.0 130:333.0 131:527.0 132:143.0 133:828.0 141:64.0 143:387.0 144:90.0 145:148.0 147:3308.0 148:744.0 150:76.0 151:55.0 153:120.0 154:28.0 155:263.0 156:94.0 157:274.…				6896	15931	13195	10271	10214	11292	18460	17691	3914	7323	32271	2855	18218	18917	3296	32764	26320	11566	33258	11378	24314	17513	19438	1035	17094	16290	15128	16170.7
62409	303304	170	62409	96:159.0 112:88.0 113:3085.0 124:857.0 141:2814.0 142:1001.0 156:64.0 170:7862.0 171:1188.0 200:96.0 257:1.0 274:3.0 288:7.0 308:8.0 333:1.0 346:1.0 375:9.0 425:2.0 448:14.0 462:2.0 487:1.0				1870	1792	1269	998	1151	1033	1519	1720	1510	1489	794	1431	1219	2142	1810	1000	1233	1357	1313	775	1559	1368	1085	1362	1542	1105	1437	1361.33
50367	1030810	357	50367	85:1584.0 87:870.0 88:134.0 89:779.0 91:505.0 93:582.0 95:2178.0 97:1672.0 98:995.0 101:5636.0 102:477.0 103:2078.0 104:347.0 105:557.0 106:142.0 107:461.0 109:944.0 113:741.0 115:1640.0 116:1603.0 117:1416.0 118:157.0 119:436.0 121:674.0 122:97.0 123:483.0 129:18749.0 130:4002.0 131:3829.0 132:944.0 133:4641.0 134:544.0 135:1542.0 136:238.0 137:791.0 138:137.0 139:139.0 143:165.0 144:19.0 145:15…				2165	3657	2428	1951	1907	1527	2246	3485	1717	2810	2506	1377	2269	4827	1966	2235	4273	2062	2948	2095	3770	3148	4226	1859	3031	2281	1951	2421
48608	418870	160	48608	86:76.0 94:5.0 100:514.0 101:75.0 103:32.0 116:1619.0 119:8.0 133:154.0 137:18.0 144:135.0 147:696.0 148:96.0 149:23.0 160:1163.0 161:104.0 162:43.0 165:105.0 190:208.0 192:32.0 204:22.0 233:3.0 234:41.0 261:2.0 262:180.0 263:23.0 291:6.0				13016	14242	11148	14633	13659	13693	5960	16136	9421	14999	14368	8071	9776	3425	15184	17093	14465	16202	13557	11151	11712	6443	11213	10150	23307	22649	14957	20304.3
47561	431555	211	47561	96:40.0 108:42.0 110:16.0 115:77.0 120:2.0 121:57.0 122:20.0 123:14.0 131:207.0 133:311.0 135:185.0 136:20.0 137:95.0 139:50.0 151:19.0 158:7.0 163:9.0 165:15.0 167:8.0 169:81.0 174:29.0 178:13.0 181:41.0 183:13.0 184:15.0 186:14.0 195:100.0 197:7.0 210:32.0 211:633.0 212:85.0 213:97.0 218:63.0 219:7.0 225:88.0 226:25.0 227:168.0 228:19.0 230:9.0 237:6.0 241:318.0 242:63.0 243:74.0 250:1.0 251:9.…				905	1740	1651	1138	1375	2116	2265	2287	2138	1180	1397	1056	1729	2204	1204	1397	2336	1773	2031	1592	887	1135	2802	1784	1919	1207	1900	1675.33
47358	563794	279	47358	86:72.0 87:14.0 88:18.0 89:37.0 90:7.0 91:424.0 93:65.0 95:175.0 96:136.0 97:2.0 98:9.0 103:296.0 105:84.0 106:35.0 107:7.0 110:473.0 111:236.0 112:17.0 115:228.0 116:60.0 117:11.0 118:367.0 119:278.0 121:16.0 123:10.0 128:178.0 129:138.0 132:105.0 133:67.0 134:4.0 135:91.0 143:42.0 149:123.0 151:45.0 153:28.0 156:40.0 159:46.0 160:18.0 161:241.0 162:31.0 163:292.0 164:5.0 165:25.0 167:25.0 174:4…				4177	6249	5773	7007	6107	5809	4463	6534	5606	7194	8545	4483	5814	5341	5883	3538	4881	6503	3598	4938	5891	5427	6147	4503	6085	4095	5848	5342.67
46362	429380	229	46362	85:448.0 86:502.0 87:32.0 100:246.0 101:103.0 103:24.0 111:13.0 112:1.0 144:27.0 147:190.0 160:30.0 185:10.0 190:3.0 229:288.0 231:22.0 232:12.0 244:42.0 245:21.0 246:12.0 283:3.0 423:9.0 425:4.0 440:1.0 446:9.0 458:12.0 469:6.0				1816	1825	2191	1551	2468	1352	1219	1788	2199	2682	1671	1642	1540	1983	2518	1071	2045	2802	1314	1719	1630	2153	1894	2298	1925	1632	1518	1691.67
46292	296272	211	46292	92:40.0 106:18.0 108:21.0 121:28.0 124:33.0 133:180.0 134:35.0 135:111.0 137:91.0 181:101.0 182:6.0 183:9.0 200:14.0 211:965.0 212:157.0 213:58.0 225:83.0 226:10.0 227:103.0 228:9.0 237:99.0 238:17.0 245:7.0 246:7.0 253:202.0 254:27.0 259:1.0 268:20.0 328:1.0 375:1.0 397:1.0 435:1.0 450:9.0 471:9.0 499:9.0				8476	6975	6727	6402	7634	7099	8613	5512	7371	9175	9202	10694	7124	7377	10549	7315	11691	9653	5700	11284	7479	9631	9232	10334	9659	8094	8835	8862.67
45378	281781	140	45378	85:3004.0 86:89.0 88:322.0 89:370.0 90:2591.0 91:700.0 92:96.0 94:7.0 97:771.0 101:31.0 103:258.0 104:302.0 105:49.0 106:178.0 107:909.0 108:1.0 109:126.0 110:2024.0 112:518.0 114:70.0 116:104.0 117:1305.0 118:704.0 119:607.0 120:135.0 121:7.0 122:3.0 126:6.0 127:468.0 129:179.0 132:108.0 133:19.0 134:3302.0 135:679.0 136:170.0 138:1.0 139:1.0 140:13024.0 141:584.0 143:142.0 144:175.0 145:578.0 1…				5866	6244	4759	6155	6299	5096	4105	3940	4896	11307	9315	6215	5211	5196	5284	4914	5992	5378	5807	5190	8464	3818	6192	9326	5760	5740	6526	6008.67
43021	816623	123	43021	86:1598.0 100:1112.0 101:7430.0 102:454.0 106:167.0 107:144.0 108:79.0 110:140.0 111:17.0 113:73.0 114:13.0 116:212.0 123:5022.0 124:464.0 125:133.0 128:78.0 129:2378.0 130:31.0 139:97.0 140:27.0 160:55.0 164:86.0 165:84.0 179:197.0 181:39.0 184:38.0 193:71.0 194:26.0 195:24.0 203:13.0 204:21.0 207:156.0 208:42.0 209:64.0 210:135.0 211:206.0 230:10.0 234:5.0 235:13.0 237:25.0 238:39.0 240:51.0 24…				4524	6189	2609	2008	3791	2444	3293	5471	2212	6551	3819	6401	2982	8045	7488	2151	3333	7103	2017	2693	2005	5154	3873	12335	2370	2246	2568	2394.67
42914	785756	253	42914	86:45.0 90:54.0 92:19.0 94:217.0 95:388.0 96:742.0 100:518.0 101:124.0 102:19.0 103:63.0 106:830.0 107:1877.0 108:181.0 110:258.0 115:11.0 117:2.0 122:31.0 123:329.0 124:259.0 127:70.0 129:164.0 130:102.0 131:1.0 132:167.0 134:267.0 135:394.0 142:98.0 144:37.0 147:11.0 150:75.0 154:7.0 156:317.0 157:80.0 158:8.0 163:461.0 164:130.0 168:62.0 169:25.0 173:13.0 175:15.0 176:4.0 179:4143.0 180:580.0 …				7808	10358	3367	5349	6714	4897	4424	7173	4858	9821	7556	4829	7447	5682	7368	6884	10444	5578	6278	6120	5373	4636	6992	5269	6614	6116	7294	6674.67
42913	812736	125	42913	85:9.0 93:29.0 96:17.0 98:93.0 100:294.0 101:58.0 105:112.0 106:55.0 107:675.0 115:15.0 116:52.0 118:81.0 120:47.0 124:4.0 125:6557.0 126:300.0 127:683.0 128:28.0 130:46.0 133:15.0 139:4.0 145:3.0 151:30.0 152:143.0 153:550.0 154:63.0 155:178.0 156:383.0 157:701.0 158:116.0 167:23.0 169:236.0 171:6.0 172:11.0 178:6.0 181:36.0 182:1.0 183:521.0 184:21.0 185:96.0 193:167.0 197:201.0 198:42.0 204:39…				5850	5775	1954	4798	5000	4474	2886	4811	4400	9931	6416	5614	4805	3850	6984	4277	5403	4710	4089	3781	3753	4727	5427	6828	5502	5364	5269	5378.33
42525	459016	211	42525	86:177.0 89:972.0 91:756.0 92:101.0 93:11.0 100:889.0 107:444.0 114:8.0 115:330.0 117:19.0 118:9.0 121:119.0 123:164.0 124:14.0 127:83.0 130:345.0 133:2487.0 134:753.0 135:1683.0 136:118.0 137:975.0 138:140.0 139:131.0 146:211.0 148:211.0 153:40.0 159:9.0 167:162.0 172:2.0 174:343.0 181:747.0 183:364.0 184:734.0 185:106.0 186:13.0 195:428.0 196:30.0 197:102.0 199:151.0 203:223.0 211:9230.0 212:13…				1881	2546	2550	2098	2064	1918	1347	2132	2090	2682	2321	1085	2207	2559	1648	1595	2303	1607	1263	1611	1725	1283	1274	1102	2080	2177	1659	1972
42481	803264	165	42481	85:2929.0 86:1456.0 87:767.0 88:1684.0 89:817.0 90:328.0 91:469.0 92:96.0 93:241.0 94:1934.0 95:1499.0 96:990.0 97:921.0 98:1737.0 99:4496.0 100:5591.0 101:3448.0 102:1354.0 103:445.0 104:176.0 105:182.0 106:701.0 107:3526.0 108:2040.0 109:1483.0 110:1642.0 111:1255.0 112:2140.0 113:3176.0 114:1048.0 115:2212.0 116:6995.0 117:2950.0 118:1528.0 119:564.0 120:232.0 121:236.0 122:451.0 123:1320.0 12…				8299	10400	5853	18208	7446	11875	230	5507	12513	12724	8521	3581	7246	1900	6676	16366	20105	4331	19180	10732	13087	9578	9694	3785	16769	16247	13302	15439.3
42446	283709	216	42446	85:4045.0 86:770.0 87:1140.0 90:8.0 91:53.0 95:189.0 96:520.0 99:750.0 101:339.0 102:46.0 103:16.0 106:101.0 107:797.0 108:380.0 109:111.0 110:235.0 111:147.0 113:163.0 114:2957.0 115:230.0 116:391.0 117:2262.0 118:70.0 126:640.0 129:1179.0 131:758.0 132:488.0 133:1754.0 134:2164.0 136:126.0 142:87.0 143:1238.0 144:332.0 145:326.0 147:15160.0 148:1316.0 149:527.0 150:67.0 157:21.0 159:119.0 160:8…				5555	4021	2831	2526	4458	5870	4126	2092	3236	4561	2884	4947	4976	4409	1498	1873	1492	947	2434	2398	2876	2180	2397	2406	2396	2466	1925	2262.33
42424	453012	252	42424	85:68.0 86:3403.0 87:563.0 88:95.0 89:586.0 90:172.0 91:252.0 92:23.0 98:1314.0 99:167.0 100:2870.0 101:360.0 102:470.0 103:598.0 104:124.0 105:327.0 106:162.0 107:348.0 109:120.0 114:388.0 115:600.0 116:304.0 117:139.0 119:500.0 120:36.0 121:1166.0 122:126.0 123:107.0 128:10.0 130:1009.0 131:412.0 132:436.0 133:3907.0 134:827.0 135:2578.0 136:251.0 137:1384.0 141:3.0 142:36.0 146:232.0 147:1479.…				2667	2030	1483	1219	943	1173	1875	1025	1049	1735	2224	1523	1539	2491	968	2027	1192	1028	1344	1247	1519	724	1194	1119	1231	1528	1177	1312
42007	783777	188	42007	85:117.0 86:2411.0 87:208.0 88:21.0 89:1.0 92:3.0 93:5.0 94:7.0 95:13.0 96:36.0 97:27.0 98:20.0 100:10948.0 101:3782.0 102:668.0 103:3118.0 104:152.0 105:3.0 108:2.0 109:6.0 110:68.0 111:10.0 112:4.0 113:168.0 114:3871.0 115:2182.0 116:1044.0 117:294.0 118:8.0 119:8.0 121:1.0 122:1.0 123:7.0 124:2.0 125:2.0 129:994.0 130:1010.0 131:833.0 132:32.0 133:1128.0 134:69.0 135:215.0 137:5.0 138:4.0 139:…				3008	2805	1011	1679	3133	4570	2309	1522	1244	1606	2017	4983	2234	916	930	1919	1646	1731	1209	2578	2586	1409	2059	1583	2091	1675	1836	1867.33
42003	714710	179	42003	85:71.0 89:140.0 92:69.0 93:133.0 94:205.0 95:242.0 98:396.0 99:101.0 100:184.0 106:110.0 107:488.0 109:50.0 110:339.0 111:61.0 112:60.0 115:23.0 122:26.0 129:1217.0 130:449.0 131:111.0 132:1778.0 141:32.0 142:2.0 143:163.0 145:252.0 151:17.0 152:27.0 154:20.0 155:10.0 168:17.0 171:203.0 178:33.0 179:5818.0 180:641.0 185:131.0 196:20.0 197:63.0 199:85.0 201:117.0 206:327.0 208:31.0 209:41.0 211:3…				60874	65508	25676	12152	30621	32511	28423	28598	52668	25880	38673	16268	35482	9652	14658	26356	36314	11434	28960	23592	41185	19447	23533	15341	38111	21101	28048	29086.7
41992	194583	144	41992	85:2104.0 86:1102.0 87:1101.0 88:6897.0 89:1232.0 90:247.0 91:297.0 94:3.0 97:441.0 98:457.0 99:589.0 100:5794.0 101:823.0 103:23.0 106:76.0 107:2043.0 108:144.0 110:720.0 111:191.0 112:246.0 113:357.0 114:587.0 116:10823.0 117:1255.0 118:533.0 125:1123.0 126:788.0 127:554.0 129:297.0 130:3588.0 131:96.0 132:305.0 134:962.0 138:4.0 143:1355.0 144:8177.0 145:1203.0 146:1048.0 147:5562.0 148:545.0 …				60695	94500	54162	76531	58943	160472	75372	53953	43260	78865	85510	116703	88461	60860	78179	56119	56541	57457	61736	96253	59643	51390	61787	73771	94220	92657	86952	91276.3
41989	323785	248	41989	86:7975.0 88:717.0 89:17935.0 90:1269.0 91:848.0 93:64.0 96:195.0 98:392.0 100:20613.0 101:11239.0 102:2095.0 103:1178.0 104:116.0 107:1345.0 108:58.0 110:587.0 114:315.0 116:321.0 117:1109.0 118:271.0 127:430.0 128:286.0 129:2211.0 130:1434.0 131:1244.0 132:428.0 133:1036.0 134:1895.0 135:404.0 137:2.0 140:28.0 141:33.0 142:87.0 143:515.0 144:295.0 145:15.0 146:729.0 147:30682.0 148:4382.0 149:2…				1204	1205	848	1408	1303	1334	846	947	2018	1937	1761	1394	1797	951	1260	984	1720	811	1267	893	692	922	1032	1337	1690	1509	1468	1555.67
41938	272954	157	41938	85:290.0 89:587.0 90:186.0 91:323.0 99:2690.0 100:4927.0 104:21.0 106:231.0 107:1667.0 108:310.0 110:1074.0 111:235.0 113:80.0 114:11.0 118:472.0 119:290.0 120:161.0 127:399.0 129:129.0 130:1970.0 131:342.0 132:78.0 134:2706.0 136:47.0 139:183.0 140:21.0 141:972.0 143:329.0 144:1.0 146:328.0 147:69.0 152:1.0 157:2761.0 158:239.0 159:273.0 160:53.0 174:79.0 184:1523.0 185:1518.0 186:140.0 187:32.0…				1429	3230	2683	2417	2206	1631	1053	2278	1353	3315	2491	1826	1933	1995	2512	913	2209	2846	1791	1831	970	2862	1791	3151	1077	1108	1170	1118.33
41836	411774	240	41836	85:6.0 86:326.0 87:250.0 88:2.0 89:2.0 90:45.0 91:329.0 99:2.0 100:537.0 101:343.0 105:1.0 106:7.0 107:173.0 108:38.0 110:19.0 111:48.0 112:83.0 113:168.0 128:99.0 132:24.0 134:543.0 136:261.0 140:359.0 143:116.0 144:90.0 145:1.0 146:214.0 148:5.0 149:2.0 151:26.0 152:8.0 153:87.0 155:20.0 161:1.0 163:1.0 165:55.0 166:19.0 167:74.0 168:346.0 169:27.0 174:53.0 176:1.0 181:131.0 182:167.0 184:352.0…				5143	4436	5891	3818	4567	3966	3859	4211	4102	5342	7721	3992	5704	4293	4486	4744	6074	4729	4790	5103	3617	3715	3893	4568	4994	4598	3946	4512.67
41805	531353	262	41805	86:123.0 89:208.0 90:201.0 92:15.0 94:14.0 96:17.0 100:658.0 101:349.0 104:107.0 108:338.0 109:508.0 110:719.0 112:57.0 114:223.0 115:17.0 116:67.0 117:1959.0 118:202.0 119:40.0 127:188.0 128:93.0 129:256.0 130:1200.0 131:77.0 133:500.0 134:164.0 136:124.0 139:139.0 140:229.0 142:141.0 143:211.0 144:507.0 146:25.0 147:3094.0 148:917.0 149:165.0 154:277.0 155:177.0 156:24.0 158:51.0 169:107.0 170:…				775	1028	810	1251	2832	1087	455	528	2964	2601	1213	1523	1451	2139	1400	624	2269	2767	362	2835	946	1385	918	1631	1626	1138	517	1093.67
34181	661198	208	34181	86:76.0 88:45.0 89:170.0 90:21.0 91:4.0 93:66.0 97:1.0 98:48.0 99:142.0 100:369.0 102:4.0 103:46.0 104:49.0 105:60.0 106:5.0 107:2.0 109:36.0 110:35.0 112:27.0 114:3.0 116:44.0 117:48.0 118:4.0 120:30.0 121:11.0 122:24.0 124:10.0 127:7.0 128:15.0 129:32.0 130:13.0 133:272.0 135:16.0 136:43.0 141:20.0 143:15.0 144:28.0 145:26.0 147:1172.0 149:156.0 150:96.0 153:335.0 154:1471.0 156:11.0 158:18.0 1…				6935	7623	9831	5803	8612	6494	5631	6382	3779	5221	6814	4008	6197	7102	3980	7159	10126	10405	6598	6229	6639	7620	5290	4251	7434	6143	5545	6374
34135	278969	177	34135	85:648.0 86:105.0 87:468.0 88:338.0 89:66.0 90:92.0 94:682.0 95:99.0 97:15.0 98:92.0 99:676.0 101:623.0 102:1093.0 103:4384.0 104:568.0 105:561.0 106:90.0 107:114.0 108:156.0 109:280.0 110:55.0 113:128.0 115:1827.0 116:348.0 117:1101.0 118:48.0 119:342.0 120:71.0 121:24.0 122:34.0 125:1.0 127:111.0 129:305.0 130:1752.0 131:1423.0 132:195.0 133:2932.0 134:452.0 135:120.0 136:33.0 138:1.0 142:70.0 …		C0108		5898	30502	23353	21767	9667	20475	30001	18973	8523	26203	37016	22438	19734	19370	22014	19482	29053	20104	24155	21189	21536	17745	21433	22847	22797	22683	22966	22815.3
34085	723290	117	34085	85:201.0 86:165.0 87:787.0 88:111.0 89:270.0 94:99.0 97:81.0 98:74.0 99:555.0 100:468.0 101:283.0 102:131.0 103:522.0 104:70.0 107:269.0 109:64.0 110:14.0 111:66.0 112:44.0 113:1890.0 114:311.0 115:472.0 116:82.0 117:6560.0 118:676.0 119:261.0 121:3.0 122:63.0 123:76.0 124:75.0 126:240.0 127:71.0 128:114.0 129:957.0 130:433.0 131:542.0 132:219.0 133:402.0 134:169.0 135:13.0 137:30.0 138:78.0 139:…				28526	98898	50527	82766	70387	80810	32443	30096	65239	110806	145010	76864	50949	7308	81579	55644	74142	70605	48874	60796	56136	40911	52992	52188	77678	94321	63091	78363.3
34081	575403	114	34081	85:656.0 86:457.0 87:565.0 88:334.0 89:1362.0 90:97.0 91:138.0 92:106.0 94:19.0 95:52.0 97:52.0 98:428.0 99:876.0 100:1564.0 101:1867.0 102:299.0 103:16684.0 104:1502.0 105:785.0 107:132.0 108:86.0 109:258.0 110:67.0 111:209.0 112:144.0 113:1180.0 114:9318.0 115:2508.0 116:1401.0 117:6911.0 118:734.0 119:1077.0 120:449.0 121:2.0 122:176.0 123:95.0 124:27.0 125:216.0 126:7.0 127:184.0 128:235.0 12…				9009	9765	9632	11323	11453	8927	8214	9655	9262	13173	11510	8261	5107	5959	8366	7905	12269	10953	9470	11468	4624	3895	10666	10540	9778	9646	4736	8053.33
34017	499126	129	34017	85:769.0 86:134.0 88:12.0 90:14.0 91:69.0 94:86.0 95:568.0 96:28.0 99:211.0 100:482.0 101:294.0 104:20.0 106:71.0 111:109.0 113:756.0 114:175.0 115:178.0 116:268.0 117:972.0 118:112.0 121:24.0 124:4.0 126:2.0 127:182.0 129:4009.0 130:283.0 131:680.0 134:55.0 139:167.0 141:8.0 143:252.0 146:32.0 147:2205.0 151:17.0 155:2359.0 156:302.0 157:1219.0 158:164.0 159:21.0 162:1.0 163:1.0 164:1.0 165:1.0 …				5735	7222	48683	3749	7945	5458	5761	7255	8417	5849	6341	5853	6814	14597	3283	10015	53250	47857	6081	56585	7674	4012	9278	5616	6286	4251	3676	4737.67
34013	672331	313	34013	85:1185.0 86:1548.0 87:598.0 88:243.0 89:248.0 90:241.0 91:47.0 92:263.0 93:184.0 94:118.0 95:429.0 96:233.0 97:284.0 98:914.0 99:3283.0 100:946.0 101:1073.0 102:470.0 103:595.0 105:465.0 106:726.0 107:390.0 108:234.0 109:74.0 110:116.0 111:334.0 112:517.0 113:8838.0 114:1168.0 115:695.0 116:224.0 117:1781.0 118:338.0 119:220.0 120:21.0 121:123.0 122:26.0 123:136.0 124:508.0 125:32.0 126:198.0 12…				31143	30655	41550	37949	35671	20558	12524	46309	44754	43531	35465	14438	28341	2684	29595	24158	39501	29945	17218	27035	23398	16494	22949	9402	77174	39617	25070	47287
33989	654883	327	33989	85:831.0 86:748.0 87:650.0 88:346.0 89:2606.0 91:1153.0 92:183.0 93:146.0 94:80.0 96:15.0 98:476.0 99:2813.0 100:1954.0 101:1329.0 103:4109.0 104:607.0 105:38.0 109:139.0 110:190.0 111:283.0 112:402.0 113:8679.0 114:1293.0 115:942.0 116:2945.0 117:7426.0 118:767.0 119:197.0 120:224.0 122:24.0 124:419.0 125:187.0 126:383.0 127:177.0 128:713.0 129:1176.0 130:253.0 131:1459.0 132:419.0 133:7397.0 13…				50880	72083	49861	78371	48633	64242	34392	77473	78379	71376	98352	45208	53740	9444	92730	44377	81896	56239	45481	56354	58136	32140	44314	35495	110356	91371	58862	86863
33987	684497	255	33987	85:1466.0 86:2390.0 87:681.0 88:563.0 89:305.0 90:44.0 92:22.0 93:223.0 94:85.0 95:183.0 97:979.0 98:1368.0 99:2272.0 100:2816.0 101:544.0 102:616.0 103:2257.0 104:126.0 105:140.0 106:10.0 107:294.0 108:240.0 109:143.0 110:142.0 111:410.0 112:519.0 113:9915.0 114:1487.0 115:1449.0 116:930.0 117:1610.0 118:410.0 119:61.0 120:4.0 123:64.0 124:421.0 125:138.0 126:138.0 127:1991.0 128:308.0 129:1852.…				8499	13438	13127	14506	16086	6693	3614	11943	18860	26303	20487	9314	10624	829	21639	8219	18680	23205	5019	17724	7623	7959	8355	6702	17299	29723	15893	20971.7
33983	523208	255	33983	85:2905.0 86:2478.0 87:360.0 88:508.0 89:78.0 90:6.0 91:454.0 92:135.0 93:293.0 94:358.0 96:300.0 97:48.0 98:1385.0 99:11176.0 100:9135.0 101:1874.0 102:836.0 103:352.0 104:40.0 105:306.0 106:223.0 107:468.0 110:1301.0 111:661.0 112:584.0 113:11829.0 114:6472.0 115:14359.0 116:1464.0 117:311.0 120:2306.0 121:58.0 122:98.0 123:56.0 124:869.0 126:551.0 127:497.0 128:289.0 129:438.0 130:1709.0 131:2…				5258	6358	7167	6334	7904	5345	7179	9996	6303	12957	14028	9343	5428	10891	5640	8965	8238	11978	7997	8660	5078	4863	7442	7688	8589	6853	5384	6942
33468	379392	315	33468	86:219.0 89:561.0 90:3.0 91:53.0 94:18.0 96:23.0 99:228.0 100:113.0 105:38.0 106:53.0 108:23.0 109:51.0 110:35.0 111:1.0 116:11.0 117:35.0 118:8.0 119:297.0 121:90.0 123:78.0 124:7.0 125:22.0 127:18.0 128:1.0 130:174.0 131:87.0 133:558.0 134:56.0 135:119.0 137:129.0 138:3.0 140:48.0 143:26.0 151:1.0 153:62.0 154:8.0 156:114.0 157:16.0 158:34.0 161:4.0 163:119.0 165:64.0 167:107.0 168:23.0 169:2.0…				4021	3092	2274	1925	3641	2842	2212	2064	2261	2662	4902	2394	2565	2222	2147	2199	4051	2859	2356	1983	2471	2588	2204	2444	2898	2236	1341	2158.33
33415	319800	156	33415	85:267.0 89:21.0 93:14.0 99:165.0 100:724.0 101:142.0 102:178.0 103:1125.0 104:18.0 105:49.0 112:9.0 113:129.0 114:55.0 115:177.0 117:260.0 118:45.0 119:134.0 127:79.0 129:309.0 130:565.0 131:355.0 132:67.0 133:838.0 139:23.0 143:675.0 144:290.0 145:37.0 146:436.0 147:6772.0 148:971.0 149:793.0 150:25.0 156:1889.0 157:445.0 158:185.0 160:387.0 171:229.0 172:101.0 173:126.0 174:7.0 177:664.0 178:7…				5540	4880	5486	5297	7205	5345	5338	4910	5778	2749	6233	6890	4705	5552	7903	4483	7485	6066	4679	4945	4666	4823	5465	6507	7336	2836	5066	5079.33
33282	599952	103	33282	85:440.0 86:438.0 87:859.0 88:1556.0 89:5716.0 90:673.0 91:388.0 93:21.0 94:15.0 95:109.0 96:719.0 97:181.0 98:533.0 99:586.0 100:773.0 101:3505.0 102:738.0 103:41399.0 104:4352.0 105:2182.0 106:77.0 108:305.0 109:41.0 110:300.0 111:158.0 112:137.0 113:396.0 114:622.0 115:769.0 116:1992.0 117:5822.0 118:711.0 119:701.0 120:126.0 121:63.0 123:8.0 124:688.0 125:69.0 126:1047.0 128:434.0 129:3023.0 …				5980	10252	5446	4757	6318	4205	4908	6953	4479	8002	3604	5405	4910	8132	4182	8044	9849	6971	5779	5957	5932	5584	6505	6797	4854	4002	4177	4344.33
32153	678732	358	32153	85:636.0 86:448.0 87:46.0 89:144.0 90:11.0 91:278.0 93:49.0 95:78.0 96:9.0 97:143.0 98:384.0 99:2120.0 100:2238.0 101:478.0 102:187.0 103:578.0 104:33.0 105:165.0 109:19.0 111:132.0 112:222.0 113:601.0 114:1153.0 115:793.0 116:394.0 117:631.0 118:14.0 119:501.0 123:17.0 124:275.0 125:145.0 127:193.0 128:932.0 129:271.0 130:450.0 131:1013.0 132:420.0 133:1006.0 135:11.0 137:2.0 139:342.0 140:66.0 …				4820	6777	5986	5672	6477	5342	4686	6031	5210	6388	9097	5482	5504	5772	5752	3631	4107	5760	3957	6140	4895	5219	5567	5929	5625	5428	5961	5671.33
31979	566426	188	31979	85:2.0 86:39.0 87:28.0 88:55.0 89:196.0 92:13.0 93:5.0 97:15.0 98:2.0 99:123.0 100:397.0 103:1849.0 107:30.0 108:2.0 110:7.0 113:82.0 114:301.0 115:196.0 118:45.0 130:145.0 131:29.0 140:13.0 141:9.0 144:37.0 152:15.0 158:38.0 163:114.0 165:1.0 170:35.0 171:357.0 172:173.0 173:46.0 174:274.0 175:17.0 179:50.0 184:26.0 186:15.0 188:1395.0 189:415.0 190:43.0 197:3.0 203:872.0 209:3.0 212:2.0 217:103…				3456	8486	5029	5930	15158	7091	4796	4480	6770	19505	9383	6851	7427	7133	5134	3050	6182	13434	3364	5345	6104	8438	5435	5285	8277	4623	3972	5624
31821	890505	174	31821	86:601.0 100:268.0 127:29.0 128:83.0 130:35.0 137:1.0 141:10.0 142:196.0 143:29.0 144:19.0 167:56.0 174:1323.0 175:174.0 176:48.0 194:16.0 207:80.0 223:3.0 283:2.0 315:1.0 341:35.0 400:24.0 401:16.0 458:83.0				2312	1985	2344	1689	2173	1886	2274	2119	1851	3238	2732	2271	2338	2136	2379	1402	1666	1161	1321	2229	1848	1801	2404	2695	1838	1919	1910	1889
31688	720468	113	31688	85:353.0 86:159.0 87:87.0 88:1.0 89:6.0 90:1.0 95:21.0 98:260.0 99:901.0 100:678.0 101:352.0 103:938.0 104:19.0 111:12.0 112:44.0 113:2664.0 114:316.0 115:317.0 116:164.0 117:80.0 124:46.0 125:41.0 126:10.0 127:29.0 128:20.0 129:1012.0 130:309.0 131:349.0 132:175.0 133:462.0 139:126.0 140:183.0 141:190.0 142:514.0 143:255.0 144:288.0 145:138.0 147:1190.0 148:87.0 150:65.0 151:16.0 155:93.0 156:8.…				18171	37997	45322	43311	54414	44729	18770	21033	41277	61090	64752	45040	30776	4213	51199	25169	39858	57003	23648	42693	37570	26598	29646	32073	43173	51222	37116	43837
31563	856175	285	31563	95:46.0 97:232.0 99:1.0 101:56.0 103:622.0 109:28.0 110:30.0 111:15.0 116:239.0 117:322.0 118:10.0 119:5.0 123:20.0 129:358.0 131:704.0 132:120.0 133:123.0 134:4.0 136:30.0 143:307.0 144:396.0 145:56.0 147:406.0 149:121.0 152:22.0 169:27.0 182:27.0 186:762.0 187:507.0 188:94.0 196:2.0 197:27.0 198:5.0 204:10.0 205:43.0 209:13.0 217:64.0 218:7.0 221:58.0 225:81.0 232:7.0 238:1.0 245:8.0 251:2.0 25…				4786	4538	4462	4709	6058	4176	2762	3938	4661	6498	6045	5068	4269	2379	5519	2917	3156	5231	2217	4473	2526	3786	2703	5127	5170	5066	4141	4792.33
31554	722563	174	31554	86:745.0 88:20.0 99:22.0 100:1558.0 101:436.0 102:81.0 112:84.0 114:6.0 115:299.0 116:292.0 117:42.0 124:17.0 127:62.0 128:150.0 130:202.0 131:327.0 132:112.0 133:67.0 140:16.0 142:48.0 143:21.0 144:46.0 145:5.0 146:72.0 147:988.0 149:25.0 154:10.0 155:17.0 157:12.0 170:3.0 171:26.0 172:92.0 173:33.0 174:2844.0 175:504.0 176:220.0 177:26.0 186:43.0 188:37.0 189:478.0 190:95.0 200:2.0 201:59.0 205…				2527	4171	3705	3215	4273	5260	4357	6025	3163	4771	5240	3568	2787	5080	3692	5402	7919	5658	6043	3435	6536	3151	3942	1995	4323	3824	4013	4053.33
31223	525092	188	31223	86:1014.0 87:116.0 88:90.0 89:68.0 90:17.0 91:63.0 92:40.0 94:26.0 98:37.0 99:240.0 100:6173.0 101:708.0 102:301.0 103:213.0 104:146.0 105:183.0 106:48.0 110:49.0 113:142.0 114:1274.0 117:377.0 118:68.0 119:29.0 120:26.0 121:58.0 122:28.0 123:14.0 126:44.0 127:49.0 128:31.0 129:49.0 130:843.0 131:338.0 133:665.0 134:59.0 135:121.0 136:23.0 137:78.0 140:230.0 141:34.0 142:206.0 144:249.0 145:134.0…				67929	123178	60193	44172	56781	52824	52755	82128	45695	54629	82899	46144	46177	76293	30658	76005	65861	82104	80008	33822	91573	55480	91795	36697	70250	62114	62922	65095.3
26987	409449	301	26987	88:1673.0 89:898.0 90:1929.0 91:3821.0 92:1405.0 94:122.0 97:1877.0 98:59150.0 99:4919.0 101:327.0 102:1904.0 103:6900.0 104:1822.0 108:2810.0 110:81560.0 111:3405.0 112:2224.0 113:307.0 114:3219.0 116:11378.0 117:2736.0 118:2285.0 119:253.0 120:2435.0 121:665.0 123:63.0 125:539.0 128:320.0 130:3904.0 131:1598.0 132:1234.0 133:1243.0 134:18410.0 135:2346.0 136:16417.0 137:954.0 138:171.0 139:220.…				1278	944	653	184	162	592	398	597	428	714	381	162	834	496	633	188	498	417	829	390	557	354	1178	512	433	265	1082	593.333
26736	822696	315	26736	85:1280.0 86:230.0 87:170.0 88:133.0 95:213.0 96:33.0 98:399.0 99:596.0 100:521.0 101:129.0 103:213.0 107:10.0 109:1259.0 111:825.0 112:8.0 113:1724.0 114:100.0 115:473.0 116:119.0 117:8362.0 118:615.0 119:511.0 121:86.0 125:224.0 126:459.0 127:707.0 128:25.0 129:5562.0 130:862.0 131:1534.0 132:1696.0 133:5809.0 134:791.0 135:626.0 137:541.0 139:104.0 140:75.0 142:569.0 143:746.0 144:40.0 145:966…				1639	1857	3220	1539	2213	1203	1748	1751	2439	3059	2689	1588	1816	1686	1283	1559	2030	2106	3074	1855	2439	1580	2837	1690	1828	1682	1605	1705
23635	308124	85	23635	85:3194.0 86:147.0 88:2.0 97:99.0 98:466.0 99:477.0 100:98.0 107:107.0 110:315.0 112:230.0 113:259.0 116:49.0 126:250.0 127:493.0 130:213.0 131:55.0 134:177.0 140:29.0 141:28.0 146:11.0 170:104.0 184:40.0 228:35.0 450:8.0				14225	10711	15313	14792	10176	11265	9303	13982	11383	15580	20899	14423	12769	12345	12713	7114	17491	10744	16567	11745	12970	11470	18844	10852	15565	13714	14425	14568
22863	292339	88	22863	85:36.0 86:191.0 87:141.0 88:3955.0 89:525.0 90:109.0 93:77.0 97:18.0 99:15.0 100:5.0 102:55.0 103:34.0 106:30.0 107:136.0 109:19.0 110:179.0 116:49.0 119:15.0 126:54.0 129:289.0 130:185.0 131:130.0 145:1925.0 146:170.0 147:1770.0 148:173.0 149:78.0 160:82.0 184:24.0 187:46.0 198:7.0 227:192.0 228:31.0 229:18.0 339:5.0 343:1.0 346:3.0 424:9.0 434:17.0 456:5.0 490:6.0				6231	6885	8561	9623	6711	7585	2402	2896	6881	9142	6782	7984	5835	5946	9027	4746	8716	8487	7128	6484	6548	5391	7144	9066	9252	7162	921	5778.33
21811	692104	204	21811	85:148.0 87:210.0 88:79.0 94:5.0 95:37.0 97:54.0 98:3.0 99:48.0 100:182.0 101:416.0 103:188.0 111:48.0 114:15.0 115:116.0 116:606.0 117:268.0 129:524.0 130:128.0 132:51.0 133:42.0 143:154.0 144:16.0 147:263.0 154:7.0 157:69.0 160:28.0 171:39.0 172:6.0 174:80.0 185:137.0 188:64.0 189:65.0 191:22.0 204:1998.0 205:326.0 206:144.0 211:212.0 217:19.0 221:9.0 228:48.0 229:316.0 230:11.0 231:5.0 243:25.…				8871	4255	3590	2495	6555	5810	2758	2767	3762	4633	4443	4960	2720	2921	4248	4169	3971	4272	2086	5370	3451	3054	2989	4377	3562	4130	3139	3610.33
21704	983235	204	21704	85:864.0 86:397.0 87:997.0 88:670.0 89:3371.0 90:306.0 91:249.0 92:49.0 93:61.0 94:66.0 95:236.0 96:87.0 97:772.0 98:134.0 99:884.0 100:199.0 101:6971.0 102:1086.0 103:31089.0 104:3200.0 105:1398.0 106:123.0 107:100.0 109:569.0 110:98.0 111:683.0 112:139.0 113:1344.0 114:320.0 115:1483.0 116:3547.0 117:17484.0 118:1832.0 119:1238.0 120:71.0 121:57.0 123:65.0 125:200.0 126:72.0 127:672.0 128:130.0…				840	1199	840	870	834	1184	934	1421	606	934	1219	1240	1139	1029	1133	929	1218	1577	1155	1530	733	866	880	1320	942	835	783	853.333
21683	524126	211	21683	87:11.0 89:26.0 95:4.0 96:8.0 97:20.0 101:12.0 103:211.0 105:40.0 106:5.0 107:257.0 108:132.0 109:14.0 113:145.0 115:42.0 121:59.0 123:54.0 126:8.0 129:434.0 131:20.0 133:310.0 134:44.0 135:114.0 137:199.0 139:11.0 147:74.0 148:27.0 171:5.0 181:104.0 182:53.0 183:28.0 184:25.0 197:20.0 211:1751.0 212:215.0 213:114.0 225:26.0 227:229.0 228:2.0 243:1.0 269:14.0 273:17.0 283:204.0 284:34.0 327:8.0 3…				16809	18871	9073	17409	22082	17891	19734	22489	16026	18143	25688	19009	22306	27848	11538	17648	22702	15061	23825	12005	18976	9440	26335	17601	19127	14856	17226	17069.7
19901	633968	143	19901	85:765.0 86:604.0 87:565.0 88:188.0 89:7782.0 90:361.0 91:468.0 93:160.0 95:167.0 97:366.0 98:236.0 99:520.0 100:3494.0 101:2160.0 102:1013.0 103:5687.0 104:338.0 105:492.0 107:110.0 111:409.0 113:757.0 115:673.0 116:3687.0 117:6304.0 118:567.0 119:320.0 120:119.0 121:12.0 126:163.0 127:625.0 128:121.0 129:2911.0 131:693.0 132:843.0 133:2774.0 134:332.0 135:283.0 140:50.0 141:409.0 142:187.0 143:…				34947	23474	24219	21658	31427	24042	16376	25013	24672	27606	40765	31870	24429	19686	34321	11327	23055	31463	17937	25034	24275	28498	21714	22233	30517	29023	12186	23908.7
18488	456907	232	18488	86:22.0 100:1553.0 101:64.0 102:107.0 114:209.0 115:180.0 116:59.0 117:118.0 129:57.0 131:327.0 132:50.0 133:290.0 143:35.0 144:89.0 147:2258.0 148:448.0 149:339.0 150:28.0 163:133.0 172:18.0 174:243.0 188:40.0 189:23.0 190:37.0 232:1491.0 233:316.0 234:93.0 247:19.0 306:56.0 334:36.0 335:34.0				43868	35906	27022	21892	39931	30455	20793	30251	29259	28027	30523	23120	28051	30726	30229	30745	26534	35212	22450	23981	25738	21688	25939	29032	37906	27715	27620	31080.3
18485	991205	169	18485	85:73.0 86:63.0 87:39.0 88:24.0 95:43.0 97:69.0 99:220.0 100:58.0 101:117.0 102:52.0 105:47.0 110:44.0 111:43.0 113:166.0 115:123.0 116:36.0 119:78.0 120:30.0 124:47.0 125:63.0 129:356.0 131:108.0 133:393.0 137:45.0 138:40.0 140:70.0 141:51.0 142:94.0 143:164.0 147:782.0 149:93.0 153:54.0 154:29.0 157:36.0 160:27.0 162:17.0 163:47.0 165:20.0 167:51.0 168:69.0 169:2017.0 170:274.0 171:209.0 172:40…				6575	6669	3567	5140	5903	3556	2751	4164	5809	5586	6747	4237	4086	2397	4731	2987	4408	5346	2955	4272	4053	2813	4794	5724	4142	4541	4311	4331.33
18345	383811	215	18345	85:123.0 86:614.0 88:95.0 89:45.0 90:21.0 92:8.0 93:19.0 98:122.0 99:116.0 100:1953.0 101:310.0 102:109.0 103:61.0 105:36.0 107:61.0 110:46.0 112:14.0 113:147.0 114:34.0 115:68.0 116:60.0 117:66.0 118:33.0 119:16.0 123:5.0 127:148.0 130:129.0 131:39.0 132:46.0 133:594.0 134:276.0 136:8.0 140:4.0 141:147.0 142:48.0 143:168.0 144:19.0 146:89.0 147:589.0 148:94.0 150:17.0 152:14.0 154:9.0 155:19.0 1…				4307	5478	4201	3610	4151	4835	3962	3908	4511	5595	7328	5097	4942	6034	4603	3625	4528	4166	4570	4502	4679	4852	5104	4834	4609	4051	3968	4209.33
18266	426098	269	18266	85:126.0 86:374.0 89:37.0 92:26.0 97:100.0 98:458.0 99:78.0 100:691.0 101:14.0 102:44.0 111:54.0 112:204.0 113:184.0 114:137.0 115:32.0 120:809.0 122:11.0 124:45.0 125:1.0 126:109.0 127:41.0 131:81.0 134:72.0 138:2.0 140:54.0 141:16.0 142:70.0 143:39.0 147:268.0 148:13.0 153:84.0 154:489.0 155:209.0 156:54.0 157:16.0 158:74.0 163:6.0 167:24.0 168:13.0 170:75.0 171:12.0 174:26.0 179:8.0 180:16.0 1…				1333	1923	961	1178	1126	1011	939	1380	1118	2187	2053	1401	1212	1660	1614	910	1785	1512	1054	1159	1305	1001	1399	1870	1503	1275	1422	1400
18257	266850	156	18257	97:11.0 98:56.0 102:2.0 103:29.0 110:69.0 111:6.0 116:7.0 117:41.0 120:10.0 126:82.0 127:54.0 128:13.0 130:69.0 131:92.0 134:81.0 135:23.0 145:123.0 147:1646.0 148:242.0 156:4479.0 157:377.0 158:164.0 173:66.0 178:3.0 184:178.0 189:194.0 190:12.0 191:51.0 219:1.0 292:16.0 303:13.0 323:8.0 336:1.0 374:18.0 405:3.0 416:11.0 467:12.0 473:4.0 494:18.0 500:7.0				8019	6093	3607	9156	9562	9489	3971	7982	8349	9459	5550	3553	6227	3737	5279	3703	6133	10380	3126	2659	7733	15106	10139	8160	6473	4952	5567	5664
17914	1114360	204	17914	92:162.0 93:184.0 95:373.0 97:2.0 103:1130.0 107:127.0 109:29.0 110:87.0 116:49.0 117:373.0 122:2.0 125:101.0 128:10.0 129:601.0 130:68.0 134:24.0 135:168.0 141:44.0 143:339.0 144:88.0 147:997.0 155:34.0 156:53.0 157:364.0 158:93.0 159:228.0 160:11.0 161:125.0 163:141.0 164:29.0 165:126.0 166:4.0 168:8.0 169:258.0 170:32.0 173:114.0 174:59.0 175:92.0 177:183.0 178:15.0 179:251.0 180:55.0 181:50.0…				2095	3763	3843	2808	2522	3999	4329	3516	1350	1599	9543	914	4659	6163	822	9384	6911	2566	11072	2766	6972	5905	6236	416	5182	4445	4330	4652.33
17651	535097	275	17651	85:176.0 86:1.0 87:422.0 88:31.0 94:38.0 96:264.0 98:19.0 99:27.0 100:40.0 102:802.0 103:342.0 106:7.0 107:3.0 109:173.0 110:175.0 111:13.0 114:2.0 115:99.0 119:322.0 123:97.0 124:37.0 126:1.0 127:172.0 129:797.0 130:342.0 133:480.0 134:191.0 144:9.0 145:27.0 152:1.0 157:32.0 159:29.0 161:82.0 162:33.0 163:62.0 171:1.0 175:124.0 176:27.0 177:181.0 178:14.0 179:153.0 182:4.0 183:26.0 184:27.0 189:…				2298	2771	1791	2279	2781	2358	2470	2024	1591	2932	2510	1574	2089	2048	1608	1956	2848	1534	1598	2015	1824	1351	2183	1527	2931	1911	1770	2204
17537	437253	258	17537	85:288.0 87:433.0 94:56.0 99:160.0 100:149.0 101:1035.0 102:286.0 103:961.0 106:2.0 110:128.0 111:94.0 112:100.0 113:480.0 114:88.0 115:2572.0 116:463.0 117:74.0 122:1.0 124:90.0 127:97.0 129:83.0 130:636.0 131:442.0 133:198.0 134:310.0 140:607.0 143:25.0 147:2232.0 148:395.0 156:83.0 157:95.0 172:109.0 177:21.0 184:12.0 185:10.0 186:13.0 189:213.0 195:1.0 203:22.0 205:104.0 209:6.0 214:557.0 215…				1263	1441	1273	969	1440	910	1071	895	1738	2094	1625	1693	1043	1420	1242	940	1511	1046	852	1039	1390	1036	1437	1378	1659	1729	1463	1617
17233	315594	170	17233	85:508.0 86:638.0 88:143.0 92:56.0 94:200.0 95:113.0 96:92.0 97:350.0 98:3230.0 99:3266.0 100:2039.0 101:334.0 102:238.0 103:127.0 104:34.0 106:161.0 107:493.0 110:854.0 111:22.0 113:3036.0 114:304.0 115:34.0 116:1389.0 118:34.0 124:436.0 126:1936.0 127:377.0 128:503.0 130:872.0 134:1119.0 136:2.0 138:25.0 139:115.0 140:160.0 141:183.0 142:699.0 143:120.0 144:307.0 154:13.0 155:1.0 156:1165.0 157…				3423	3497	1615	1572	2573	2294	1554	1848	2991	3052	2402	2484	1640	1706	3840	1869	2451	2852	1512	1576	1957	1605	1579	4982	2519	2228	2262	2336.33
16561	245883	155	16561	88:9344.0 89:1820.0 90:325.0 91:1578.0 93:1.0 94:37.0 95:378.0 96:782.0 98:255.0 99:135.0 100:399.0 103:4405.0 104:228.0 105:5275.0 106:1100.0 107:327.0 110:4371.0 111:630.0 114:61.0 115:1240.0 117:1418.0 118:418.0 119:1281.0 120:75.0 121:463.0 124:62.0 127:343.0 130:2047.0 131:1273.0 132:189.0 133:4193.0 134:2628.0 135:786.0 137:520.0 138:431.0 141:220.0 142:72.0 143:86.0 145:193.0 146:189.0 148…				20944	20988	17323	18206	25804	19388	14154	19153	24905	26424	23775	22090	24675	27109	20976	16477	27053	24954	17561	19527	17583	16706	21159	23795	25495	18371	20511	21459
13107	545737	243	13107	85:147.0 86:70.0 87:581.0 88:69.0 89:2662.0 90:398.0 92:1.0 93:1.0 94:131.0 95:6.0 97:18.0 98:529.0 100:2155.0 101:1030.0 102:616.0 103:23147.0 104:1997.0 105:1443.0 107:9.0 109:4.0 110:470.0 111:373.0 112:995.0 113:756.0 114:881.0 115:915.0 116:53.0 117:2332.0 118:157.0 119:430.0 120:217.0 121:3.0 122:2.0 124:191.0 126:1556.0 127:425.0 128:628.0 129:2057.0 130:2103.0 131:2082.0 132:328.0 133:585…				2199	3269	3004	2234	2671	2726	1527	2234	2899	4027	3981	3446	1822	4001	3738	1634	2666	4662	2602	2745	2280	2341	2205	3280	2735	3059	2984	2926
12270	454254	301	12270	85:543.0 86:2267.0 87:937.0 88:2855.0 89:290.0 90:623.0 91:872.0 92:670.0 94:140.0 95:149.0 96:195.0 97:8.0 99:298.0 100:2262.0 101:627.0 102:234.0 103:11.0 104:136.0 105:122.0 106:1173.0 107:13896.0 108:2551.0 109:1577.0 110:3604.0 111:126.0 112:158.0 113:1025.0 114:324.0 116:256.0 117:158.0 118:1634.0 119:334.0 120:120.0 123:36.0 125:177.0 126:915.0 127:1938.0 128:21.0 129:868.0 130:12296.0 131…				2722	4440	4465	5101	3298	4235	2706	3230	4243	3628	8151	3025	3864	2356	4523	2766	6406	5411	2919	7624	3726	3528	4044	2876	7329	5811	5386	6175.33
8240	623699	353	8240	85:728.0 86:748.0 87:88.0 88:48.0 89:449.0 90:237.0 91:1092.0 92:17.0 93:54.0 94:40.0 95:708.0 96:1054.0 97:566.0 98:321.0 99:3391.0 100:1990.0 101:557.0 102:321.0 103:1448.0 104:616.0 107:44.0 110:888.0 111:86.0 112:104.0 113:905.0 114:1471.0 115:402.0 116:271.0 117:706.0 118:395.0 119:651.0 120:165.0 121:271.0 122:130.0 123:72.0 124:150.0 125:106.0 127:144.0 128:129.0 129:1182.0 130:634.0 131:2…				1880	3118	4646	2744	3777	3189	2853	3926	3058	3992	3029	3917	2255	3782	3813	1619	2915	3314	1818	3225	1951	3107	2843	1828	3503	3130	2865	3166
7458	395250	160	7458	85:293.0 86:845.0 87:1678.0 88:482.0 89:76.0 90:29.0 92:97.0 94:21.0 96:113.0 99:321.0 101:523.0 102:1026.0 103:1203.0 104:49.0 105:417.0 108:126.0 110:107.0 113:36.0 115:522.0 116:575.0 117:2145.0 118:720.0 119:1055.0 120:129.0 121:91.0 124:6.0 129:66.0 130:178.0 131:3263.0 132:2210.0 133:2244.0 134:466.0 135:222.0 138:75.0 142:20.0 143:7.0 144:152.0 145:82.0 146:1527.0 147:12354.0 148:2010.0 14…				8161	9620	9284	11807	8820	9989	5930	14363	8018	13531	10167	6945	8461	7142	7994	10901	8282	10633	11234	11183	9457	6748	10274	8335	14169	9588	10735	11497.3
6405	668724	374	6405	89:1145.0 91:115.0 95:169.0 96:222.0 98:530.0 100:927.0 101:750.0 103:262.0 104:30.0 107:84.0 108:46.0 109:62.0 112:441.0 113:160.0 114:296.0 117:1352.0 118:152.0 119:165.0 121:145.0 123:146.0 124:200.0 126:105.0 127:223.0 128:909.0 129:291.0 130:250.0 131:371.0 133:490.0 135:224.0 136:54.0 140:93.0 141:132.0 143:130.0 144:110.0 145:75.0 147:4335.0 148:791.0 149:469.0 150:2.0 153:21.0 154:176.0 1…				15607	8490	7474	8558	13336	8636	6514	10455	9214	12685	12121	13039	7762	8409	17707	7299	7527	9230	5802	12747	7056	8141	8622	7867	12084	10414	7568	10022
5990	301233	188	5990	87:330.0 88:48.0 96:22.0 98:266.0 99:67.0 100:687.0 101:200.0 102:119.0 103:20.0 108:23.0 110:168.0 112:37.0 113:88.0 114:682.0 115:365.0 116:97.0 117:318.0 118:13.0 127:10.0 128:104.0 129:168.0 130:82.0 131:428.0 132:142.0 133:149.0 134:1.0 143:137.0 144:29.0 146:34.0 147:9109.0 148:1914.0 149:731.0 150:46.0 153:155.0 172:1140.0 173:172.0 174:161.0 177:69.0 184:11.0 187:8.0 188:1845.0 189:253.0 …				20206	20927	14410	16798	19814	24900	16111	10773	19114	19866	19093	21991	25892	16710	15051	15006	13935	12901	14478	18888	15175	11222	16332	15435	17270	15909	15383	16187.3
5900	408373	263	5900	85:137.0 86:304.0 87:214.0 88:72.0 89:216.0 90:70.0 95:22.0 98:97.0 99:1529.0 100:685.0 101:272.0 102:459.0 103:690.0 104:96.0 105:62.0 107:29.0 108:94.0 109:59.0 110:608.0 111:31.0 113:90.0 114:172.0 115:1094.0 116:487.0 117:385.0 118:318.0 119:163.0 120:12.0 128:185.0 129:39.0 130:556.0 131:398.0 132:1103.0 133:1080.0 134:443.0 135:76.0 139:49.0 140:24.0 141:3.0 144:6.0 146:49.0 147:1141.0 148:…				5946	9687	8284	11645	9350	9401	5925	7116	8380	12711	16534	8844	6727	5885	14607	8424	16879	14896	11495	10873	8430	7215	8328	7862	16857	19646	14920	17141
5396	1245380	311	5396	85:158.0 87:8.0 91:38.0 93:46.0 94:58.0 95:620.0 96:358.0 97:178.0 98:164.0 99:98.0 100:44.0 101:23.0 103:326.0 107:55.0 109:155.0 111:82.0 113:68.0 116:33.0 119:36.0 121:21.0 123:42.0 124:27.0 127:18.0 128:34.0 129:2899.0 130:267.0 138:2.0 142:186.0 143:48.0 153:10.0 155:174.0 157:16.0 168:3.0 181:12.0 187:2.0 191:15.0 193:59.0 207:54.0 208:182.0 209:89.0 221:87.0 222:37.0 249:23.0 253:39.0 266:…				41398	24034	15623	24911	25715	25770	18830	16145	15902	25827	26668	28785	22329	16173	24538	29961	15970	13219	16888	26662	25026	19937	20094	18716	25781	22063	22089	23311
5276	281469	145	5276	85:847.0 86:173.0 87:24.0 99:647.0 100:1799.0 101:48.0 102:74.0 104:56.0 107:3802.0 108:168.0 109:95.0 110:1816.0 111:8.0 114:64.0 115:62.0 116:15.0 117:2458.0 118:280.0 119:71.0 126:217.0 127:438.0 128:59.0 129:61.0 131:86.0 132:61.0 133:684.0 134:980.0 136:110.0 138:22.0 140:115.0 143:57.0 144:45.0 145:4912.0 146:602.0 147:3521.0 148:542.0 149:302.0 150:1.0 151:12.0 157:17.0 161:5.0 165:15.0 16…				16588	20513	13806	11705	18435	14683	7637	14514	15249	19097	15263	13604	11294	13979	15514	9509	14664	10443	7481	8824	11857	9085	13057	8528	16606	14801	9505	13637.3
5259	1203017	297	5259	95:294.0 96:160.0 97:47.0 98:143.0 99:43.0 103:135.0 109:113.0 110:39.0 111:38.0 113:22.0 115:32.0 119:7.0 122:4.0 123:26.0 125:44.0 129:1581.0 130:225.0 142:63.0 143:14.0 154:11.0 155:77.0 156:5.0 157:23.0 161:29.0 175:36.0 185:26.0 190:2.0 191:20.0 192:38.0 193:28.0 194:9.0 195:45.0 201:2.0 207:187.0 208:20.0 209:95.0 210:7.0 221:187.0 237:2.0 238:9.0 239:8.0 251:37.0 256:7.0 265:1.0 266:31.0 2…				730	894	526	947	746	637	813	666	637	1024	859	980	961	825	1478	544	794	864	917	882	763	733	655	938	805	898	1055	919.333
5121	424376	100	5121	85:277.0 86:195.0 96:1.0 98:98.0 99:163.0 100:2882.0 101:551.0 102:193.0 104:20.0 110:149.0 111:77.0 112:36.0 113:32.0 114:315.0 115:250.0 116:166.0 117:517.0 118:36.0 119:25.0 126:6.0 127:61.0 128:135.0 130:31.0 132:43.0 134:1.0 140:16.0 141:23.0 142:15.0 144:80.0 147:171.0 153:9.0 158:46.0 159:1.0 171:73.0 174:60.0 184:50.0 188:9.0 199:42.0 200:9.0 208:4.0 213:8.0 215:1.0 216:2.0 226:9.0 228:71…				9815	9342	4276	10004	8139	10611	6107	10164	8461	9087	13359	8820	7239	10324	13855	6178	10110	11478	9939	7133	8779	9682	10060	10558	12093	10374	9089	10518.7
4983	422308	373	4983	87:44.0 88:2.0 89:137.0 90:13.0 101:61.0 102:157.0 103:528.0 104:27.0 105:43.0 106:32.0 107:49.0 111:3.0 113:7.0 115:102.0 116:51.0 117:195.0 118:15.0 119:38.0 120:12.0 121:56.0 122:1.0 123:3.0 129:42.0 130:107.0 131:175.0 132:55.0 133:508.0 134:125.0 135:192.0 136:20.0 137:18.0 147:1087.0 148:431.0 149:149.0 151:30.0 163:86.0 164:12.0 165:69.0 167:25.0 168:8.0 175:12.0 177:25.0 179:36.0 181:87.0…				17421	19104	11603	6041	13292	9713	8861	16322	19046	12804	18054	11039	18054	21111	11205	8286	14556	11828	8439	8319	9602	6298	5954	11013	14393	8007	9804	10734.7
4945	1028191	227	4945	92:43.0 95:10.0 97:71.0 98:123.0 100:59.0 103:34.0 105:24.0 109:89.0 111:141.0 112:85.0 113:76.0 114:29.0 115:30.0 117:7.0 121:81.0 123:114.0 124:7.0 125:69.0 132:40.0 135:24.0 137:189.0 138:16.0 139:32.0 140:18.0 142:5.0 145:3.0 151:42.0 153:107.0 154:20.0 155:1198.0 156:85.0 157:19.0 159:10.0 160:17.0 161:1.0 162:21.0 163:1.0 165:53.0 167:25.0 169:96.0 171:222.0 172:24.0 177:58.0 179:79.0 181:1…				6557	13672	5276	9439	7615	6632	5005	10991	5871	8192	15453	5582	10684	6723	2461	7737	20827	9547	15312	5537	13810	5054	13874	4804	9098	10149	9756	9667.67
4797	320536	117	4797	85:182.0 86:267.0 89:5206.0 90:415.0 99:93.0 100:397.0 101:4762.0 102:294.0 103:30.0 106:32.0 107:4.0 109:1.0 116:919.0 117:19382.0 118:1740.0 119:629.0 121:57.0 124:4.0 125:1.0 126:5.0 127:43.0 130:93.0 137:2.0 139:42.0 141:3.0 144:5.0 145:6.0 146:168.0 156:2069.0 157:228.0 158:45.0 159:754.0 160:204.0 168:26.0 171:2.0 178:26.0 184:125.0 189:1.0 193:78.0 194:26.0 197:11.0 211:37.0 213:8.0 216:2.…				4947	4841	5699	5702	4888	6312	4854	6428	4628	6335	8083	6052	4848	6246	4237	4074	6219	3223	4262	3723	6975	3960	6069	4342	5262	4887	5023	5057.33
4773	925215	204	4773	96:286.0 103:300.0 104:92.0 109:1.0 113:5.0 119:20.0 129:733.0 130:3.0 139:25.0 140:13.0 141:10.0 142:21.0 143:95.0 144:9.0 147:455.0 153:3.0 155:68.0 156:41.0 163:57.0 165:29.0 167:33.0 169:94.0 176:7.0 177:98.0 178:17.0 179:9.0 180:11.0 189:130.0 191:550.0 192:104.0 193:20.0 194:74.0 195:50.0 202:5.0 203:9.0 204:2061.0 205:369.0 206:126.0 207:573.0 208:107.0 210:17.0 211:30.0 213:7.0 217:586.0 …				9251	18009	10146	15319	12561	26068	11583	16357	5763	10325	35798	4659	22252	14378	6817	29179	20932	13533	24978	7556	21563	33167	18147	3697	21396	18659	17408	19154.3
4746	548258	275	4746	85:340.0 86:1019.0 87:118.0 88:57.0 89:5028.0 90:174.0 91:106.0 98:391.0 99:176.0 100:4306.0 101:959.0 102:2212.0 103:1287.0 104:171.0 106:16.0 107:216.0 108:17.0 110:98.0 111:77.0 112:503.0 113:381.0 114:1252.0 115:857.0 116:763.0 117:731.0 119:18.0 120:124.0 121:11.0 125:17.0 126:29.0 127:2389.0 128:3055.0 129:536.0 130:1024.0 131:1606.0 132:502.0 133:1357.0 135:76.0 139:378.0 140:703.0 142:216…				2025	1924	2127	1103	1880	2800	1218	1081	2485	1619	1899	2145	1622	1711	1183	1032	1161	1593	726	1815	1899	1331	847	1433	2091	1209	1045	1448.33
4550	447676	350	4550	86:704.0 87:1216.0 88:211.0 89:89.0 90:18.0 98:13.0 99:23.0 100:489.0 101:517.0 102:172.0 103:274.0 104:57.0 105:173.0 106:57.0 107:127.0 108:49.0 109:5.0 110:75.0 113:6.0 114:17.0 115:251.0 116:60.0 117:564.0 118:174.0 119:160.0 120:14.0 121:24.0 124:9.0 127:37.0 129:92.0 130:349.0 131:1418.0 132:536.0 133:1324.0 134:87.0 135:81.0 136:9.0 138:1.0 139:7.0 144:60.0 145:19.0 146:123.0 147:5601.0 14…				13173	14084	11531	12646	15383	11591	11505	10771	13165	18457	18466	10615	14597	15999	9257	11113	10872	11940	10782	11280	11254	9526	14235	11686	11133	9323	10981	10479
4536	1249535	309	4536	87:27.0 94:15.0 95:224.0 103:51.0 104:37.0 109:2.0 114:11.0 119:49.0 121:30.0 122:5.0 129:998.0 130:96.0 135:5.0 142:3.0 148:1.0 155:36.0 163:23.0 165:10.0 176:7.0 178:9.0 191:13.0 192:42.0 193:1.0 194:105.0 207:42.0 209:64.0 210:33.0 222:18.0 237:3.0 244:4.0 249:51.0 251:13.0 253:10.0 265:47.0 267:15.0 279:9.0 280:51.0 281:172.0 284:32.0 295:18.0 309:857.0 310:198.0 311:33.0 329:31.0 341:35.0 34…				1239	903	805	766	913	1024	584	744	770	1271	1395	1588	959	861	1133	830	850	673	734	1444	917	792	1345	723	1075	1044	1137	1085.33
4086	194874	147	4086	88:1483.0 89:579.0 91:347.0 93:1414.0 94:483.0 95:114.0 96:541.0 97:628.0 99:198.0 100:383.0 101:631.0 102:513.0 103:1003.0 104:284.0 106:445.0 107:990.0 108:506.0 115:317.0 117:249.0 118:248.0 119:285.0 126:1489.0 127:5264.0 128:221.0 130:2911.0 131:2076.0 132:666.0 133:643.0 134:2693.0 136:47.0 144:34.0 146:1342.0 147:33017.0 148:4757.0 149:2543.0 150:255.0 153:115.0 159:42.0 162:40.0 182:14.0 …				73241	21892	24508	26197	20756	13070	15716	19992	20738	22961	31795	63894	25240	10244	24444	10202	29430	28691	24140	19369	17370	15803	11464	27334	29422	26318	29936	28558.7
3618	533919	328	3618	87:20.0 89:1.0 92:25.0 94:22.0 95:84.0 107:87.0 108:118.0 110:164.0 111:17.0 117:87.0 118:5.0 124:58.0 131:257.0 132:81.0 133:329.0 137:50.0 141:25.0 143:377.0 144:50.0 147:729.0 148:390.0 149:143.0 152:16.0 153:15.0 155:5.0 157:104.0 158:36.0 160:41.0 165:13.0 166:163.0 168:1.0 169:31.0 178:29.0 180:78.0 181:124.0 182:214.0 183:78.0 184:131.0 185:93.0 192:5.0 196:54.0 198:90.0 200:16.0 204:1.0 2…				1378	1503	1472	1605	1499	1858	1214	1717	2113	2472	1760	1974	1275	1659	1438	1479	2480	1600	922	1167	1139	1226	1122	1788	1702	2188	2374	2088
3381	668513	244	3381	85:1300.0 86:1480.0 88:1091.0 89:23537.0 90:2501.0 91:1119.0 92:374.0 93:33.0 94:106.0 95:19.0 96:497.0 97:526.0 98:1068.0 99:1422.0 100:2845.0 101:5222.0 102:1491.0 103:8993.0 104:836.0 105:1201.0 106:172.0 107:571.0 110:386.0 111:2265.0 112:2241.0 113:919.0 114:471.0 115:2031.0 116:2833.0 117:46518.0 118:4638.0 119:3219.0 121:86.0 122:225.0 123:118.0 124:104.0 125:664.0 126:4653.0 127:347.0 128…				2576	2893	2345	1534	3365	1706	1899	2943	2344	2393	2964	2875	2360	1717	2197	1545	3290	2716	2372	3317	681	2498	2265	1878	3380	3186	1482	2682.67
3199	692093	190	3199	85:48.0 86:16.0 87:85.0 88:112.0 89:71.0 93:62.0 94:4.0 95:132.0 97:95.0 98:196.0 99:112.0 100:310.0 101:196.0 102:149.0 103:641.0 104:16.0 107:6.0 109:43.0 111:48.0 112:17.0 114:74.0 116:94.0 117:1123.0 118:72.0 119:89.0 121:1.0 123:18.0 128:111.0 129:547.0 130:95.0 131:607.0 132:144.0 133:663.0 138:76.0 140:95.0 141:5.0 142:51.0 143:2152.0 144:234.0 145:45.0 147:2014.0 148:221.0 149:485.0 151:3…				3269	1543	1565	1878	2914	1888	1391	2057	1949	2045	2275	2437	2087	1896	3391	1496	998	2107	1285	2341	1447	2433	1686	1550	2220	2200	1756	2058.67
3143	459926	155	3143	88:126.0 100:234.0 103:134.0 105:27.0 110:51.0 112:72.0 126:44.0 133:135.0 139:377.0 147:1501.0 155:3104.0 177:18.0 202:16.0 205:20.0 206:18.0 231:22.0 239:27.0 390:12.0 397:13.0 440:18.0 443:20.0 455:23.0 477:17.0				8703	3832	5334	1464	4168	4265	8244	6728	6244	4201	3980	4335	3575	15379	3769	2982	2770	4094	2538	2105	2961	9076	2630	4613	2993	1696	2780	2489.67
2900	569952	156	2900	85:1329.0 86:310.0 87:60.0 88:392.0 90:157.0 92:2.0 93:10.0 94:48.0 95:100.0 98:70.0 99:90.0 100:1686.0 101:305.0 102:1931.0 103:660.0 104:115.0 105:3.0 107:24.0 108:30.0 109:7.0 110:50.0 112:15.0 113:134.0 114:378.0 115:568.0 116:423.0 117:177.0 119:1.0 120:74.0 122:1.0 126:7.0 127:140.0 128:1247.0 129:638.0 130:646.0 131:777.0 132:337.0 133:217.0 134:99.0 135:4.0 136:1.0 137:1.0 138:37.0 140:26…				18081	26989	5408	3586	4962	4825	8011	8161	9851	11081	7540	5862	6997	15208	6289	4949	9012	20429	4879	6778	6881	5488	5596	8986	4342	6094	5620	5352
2575	563223	279	2575	85:117.0 88:37.0 89:392.0 90:119.0 91:356.0 94:76.0 95:152.0 99:227.0 100:194.0 102:234.0 103:486.0 104:105.0 105:465.0 106:200.0 107:529.0 108:62.0 109:88.0 110:741.0 111:47.0 112:92.0 114:17.0 115:425.0 116:198.0 117:91.0 118:824.0 119:305.0 120:30.0 123:56.0 124:87.0 125:7.0 127:49.0 128:316.0 129:27.0 131:38.0 132:151.0 135:217.0 136:2.0 137:124.0 139:11.0 140:60.0 141:282.0 142:26.0 143:6.0 …				5241	4730	4667	5008	4629	4169	3575	5130	4560	5120	6790	5480	4556	3945	4280	4776	6410	6503	2777	6588	4391	4332	4526	6042	4983	5514	4357	4951.33
2438	492298	245	2438	86:503.0 88:17.0 89:116.0 90:4.0 93:88.0 95:113.0 96:66.0 97:168.0 98:89.0 99:8.0 100:314.0 101:247.0 102:27.0 103:1128.0 104:51.0 107:91.0 110:29.0 111:25.0 112:33.0 113:187.0 114:59.0 115:108.0 116:201.0 125:16.0 127:112.0 128:62.0 129:1199.0 130:50.0 131:268.0 132:1.0 133:674.0 136:3.0 140:734.0 141:200.0 142:241.0 143:310.0 144:116.0 146:71.0 147:4685.0 148:901.0 149:165.0 153:27.0 154:7.0 15…				29882	29100	18897	26651	32083	35027	20108	21794	35435	38972	35560	36788	22336	24488	32599	25606	21254	17598	20199	26969	25731	24323	26577	31158	35568	30809	28492	31623
2044	741417	174	2044	86:811.0 88:4.0 89:6.0 94:67.0 95:38.0 99:86.0 100:379.0 101:1.0 102:162.0 103:17.0 104:1.0 105:1.0 107:78.0 114:16.0 115:1.0 116:5.0 117:834.0 118:54.0 127:93.0 128:74.0 129:283.0 130:227.0 131:39.0 132:283.0 133:5.0 139:18.0 140:2.0 142:33.0 145:140.0 146:33.0 147:26.0 148:4.0 149:2.0 158:16.0 168:13.0 172:201.0 173:33.0 174:3953.0 175:685.0 176:248.0 189:1.0 191:1.0 204:15.0 207:1.0 214:2.0 21…				1568	1946	681	1330	1283	1211	1500	2130	1333	1521	1552	1561	986	1704	954	1313	1238	1423	765	1337	1623	1432	1758	2060	1607	918	1459	1328
2039	834909	131	2039	85:509.0 86:74.0 87:25.0 88:6.0 89:239.0 90:81.0 91:135.0 92:13.0 93:295.0 94:79.0 95:391.0 96:368.0 97:704.0 98:468.0 99:292.0 100:303.0 101:144.0 102:94.0 105:48.0 107:200.0 108:96.0 109:169.0 110:322.0 111:341.0 112:85.0 113:155.0 114:523.0 115:588.0 116:3046.0 117:1232.0 118:102.0 119:110.0 120:2.0 121:99.0 123:93.0 124:287.0 125:128.0 126:124.0 127:34.0 128:1101.0 129:1463.0 130:336.0 131:69…				7706	6618	15047	17365	20337	7349	4932	14606	7590	6793	6522	7005	20522	6264	4179	6297	21695	7514	3776	4779	1144	6473	7338	12041	6448	4282	5729	5486.33
1996	320124	156	1996	86:83.0 91:85.0 99:95.0 100:1096.0 101:21.0 102:128.0 107:34.0 109:27.0 110:81.0 112:9.0 114:6.0 118:7.0 124:1.0 126:21.0 127:116.0 128:172.0 129:23.0 130:332.0 132:33.0 136:32.0 139:78.0 142:23.0 143:63.0 146:250.0 152:6.0 155:16.0 156:5187.0 157:567.0 158:244.0 160:193.0 172:5.0 184:145.0 186:19.0 193:138.0 194:17.0 196:7.0 199:12.0 200:21.0 212:32.0 216:2.0 217:39.0 227:20.0 238:3.0 245:22.0 2…				6731	6046	7738	6865	5856	4460	4078	6701	6851	9445	7522	5359	6084	7273	6094	6333	6325	7890	5846	6562	6091	6748	6682	8116	5633	5698	3777	5036
1981	422675	103	1981	87:36.0 94:11.0 99:55.0 101:101.0 102:156.0 103:8936.0 104:810.0 105:257.0 107:9.0 110:127.0 111:11.0 112:49.0 113:29.0 114:67.0 118:68.0 119:49.0 122:8.0 123:22.0 127:6.0 128:8.0 129:1123.0 130:142.0 131:348.0 132:5.0 133:377.0 136:4.0 144:2.0 147:2152.0 148:60.0 149:259.0 150:38.0 151:3.0 156:62.0 161:22.0 162:14.0 175:54.0 176:30.0 177:139.0 182:4.0 183:60.0 184:5.0 185:4.0 186:51.0 187:20.0 1…				8463	9885	8294	9212	12158	8985	8647	9455	6164	12818	12386	7793	6732	9910	10143	8300	14008	11270	10461	7891	13771	9030	11394	9232	10952	10666	10749	10789
1909	493346	173	1909	88:77.0 89:122.0 92:23.0 95:403.0 96:254.0 97:3633.0 98:221.0 99:916.0 100:61.0 101:111.0 103:55.0 109:653.0 110:62.0 111:997.0 112:131.0 113:315.0 115:671.0 116:184.0 117:2972.0 118:242.0 119:190.0 121:76.0 126:40.0 127:406.0 128:23.0 129:64.0 131:50.0 132:389.0 133:108.0 134:18.0 137:12.0 138:34.0 139:667.0 140:39.0 141:91.0 142:3.0 143:659.0 144:40.0 153:9.0 155:2144.0 156:239.0 157:1032.0 158…				10380	13471	14005	13405	11639	13145	12321	8361	13147	15386	15555	13181	14468	16060	11708	9366	16109	13207	11465	12856	11068	12869	12611	14305	17347	12958	12212	14172.3
1805	598397	299	1805	85:215.0 87:64.0 89:492.0 90:30.0 92:68.0 93:67.0 94:4.0 98:12.0 99:273.0 100:214.0 101:2038.0 102:1333.0 103:1933.0 104:253.0 105:91.0 106:14.0 107:29.0 109:11.0 110:52.0 113:19.0 114:1.0 115:681.0 116:1242.0 117:593.0 119:403.0 120:88.0 121:217.0 123:35.0 129:412.0 130:391.0 131:24.0 132:146.0 133:4185.0 134:197.0 135:1468.0 136:69.0 137:389.0 138:11.0 140:4.0 142:83.0 143:2258.0 144:285.0 145:…				1669	2109	2014	1992	1550	1901	1632	2453	2040	3066	1899	2023	2564	1728	1308	6494	5271	1326	1415	1939	386	982	1826	1464	353	1797	2024	1391.33
1760	644092	278	1760	86:94.0 91:55.0 98:83.0 100:59.0 106:68.0 108:131.0 109:46.0 110:16.0 111:76.0 112:15.0 120:165.0 121:70.0 124:36.0 125:8.0 126:2.0 134:80.0 135:12.0 136:196.0 137:59.0 138:32.0 139:45.0 143:293.0 148:27.0 151:119.0 152:50.0 153:6238.0 154:1593.0 155:371.0 156:38.0 158:180.0 165:14.0 166:160.0 167:115.0 168:103.0 171:47.0 180:267.0 181:45.0 183:207.0 188:15.0 193:198.0 194:10.0 195:20.0 206:167.0…				3497	3041	4529	4284	3894	956	2206	3043	2854	5374	4095	3724	3767	3570	2740	2850	3631	3382	3272	3709	3257	2913	2658	2436	4484	3830	2842	3718.67
1725	627764	120	1725	89:1.0 91:2446.0 92:495.0 93:2058.0 94:1249.0 96:5.0 97:3.0 101:34.0 103:316.0 105:67.0 107:165.0 110:42.0 111:2.0 116:7.0 117:1199.0 119:378.0 120:3861.0 121:3647.0 122:304.0 135:5.0 140:55.0 141:15.0 142:231.0 143:15.0 146:6.0 147:13.0 149:10.0 174:12.0 179:7.0 181:47.0 185:5.0 199:1.0 206:1.0 207:4.0 208:52.0 214:1775.0 215:226.0 222:4.0 223:2.0 225:3.0 241:84.0 253:1.0 257:386.0 258:94.0 265:…				23145	17261	22425	19375	24759	21366	17669	14422	19349	25935	20801	11472	18033	13896	13271	12558	15115	11806	11788	29702	20843	13487	15590	19476	19230	18602	17455	18429
1708	759197	156	1708	85:9.0 86:126.0 90:10.0 93:21.0 100:99.0 103:125.0 104:26.0 108:7.0 110:32.0 116:155.0 140:82.0 141:70.0 142:96.0 149:37.0 153:32.0 154:8.0 156:6197.0 157:986.0 158:924.0 160:8.0 172:7.0 174:10.0 181:27.0 182:12.0 183:18.0 188:41.0 196:23.0 203:150.0 204:25.0 207:15.0 209:177.0 214:5.0 217:72.0 225:95.0 229:70.0 230:89.0 232:22.0 253:20.0 258:3.0 260:20.0 265:360.0 266:8.0 280:17.0 297:5.0 299:40…				17978	15822	11344	7918	10687	9876	9326	12382	10859	22314	13067	13106	14502	9087	13251	14967	9059	11191	8650	9570	7819	14519	11600	16503	9931	9690	10422	10014.3
782	571259	304	782	85:174.0 86:53.0 87:238.0 88:191.0 89:5269.0 90:69.0 91:199.0 92:72.0 93:78.0 94:527.0 95:65.0 96:47.0 97:237.0 98:1108.0 99:770.0 100:443.0 101:186.0 102:147.0 103:378.0 104:169.0 105:4274.0 106:467.0 107:56.0 108:77.0 110:41.0 112:129.0 113:307.0 114:408.0 115:2968.0 116:340.0 117:1035.0 118:190.0 119:381.0 120:65.0 121:39.0 122:19.0 123:40.0 124:62.0 125:67.0 126:54.0 130:563.0 131:1578.0 132:…				768	3380	2922	488	1024	358	1591	2122	558	562	1294	583	1185	3895	624	990	4340	1436	1562	1940	2046	697	504	581	1202	1861	1110	1391
592	514932	142	592	85:277.0 86:159.0 87:88.0 89:124.0 92:69.0 95:29.0 96:75.0 98:149.0 99:580.0 100:416.0 101:145.0 102:96.0 103:188.0 104:36.0 107:34.0 111:30.0 112:39.0 113:124.0 114:49.0 116:119.0 117:406.0 118:68.0 119:68.0 122:7.0 125:49.0 126:138.0 127:201.0 128:95.0 130:149.0 131:263.0 132:46.0 133:325.0 140:67.0 141:61.0 142:7152.0 143:1057.0 144:313.0 145:88.0 147:2124.0 148:465.0 150:52.0 152:42.0 153:41.…				50010	36366	27288	23926	42323	33621	14269	26671	34656	27750	24241	34935	17845	22829	48287	39840	38085	42405	17374	20874	28993	20244	19656	31846	52476	33287	29731	38498
573	1029621	129	573	85:591.0 87:169.0 89:175.0 92:21.0 93:122.0 95:313.0 97:312.0 98:167.0 99:228.0 101:982.0 103:413.0 107:85.0 109:166.0 111:110.0 112:35.0 113:171.0 115:204.0 116:301.0 121:52.0 123:124.0 127:76.0 129:5755.0 130:964.0 131:1042.0 132:179.0 133:806.0 134:116.0 135:321.0 137:157.0 139:19.0 145:597.0 146:354.0 147:794.0 153:20.0 157:52.0 159:25.0 160:18.0 161:17.0 163:63.0 165:35.0 168:39.0 173:33.0 1…	65095		WJNGQIYEQLPJMN-IOSLPCCCSA-N	6016	16431	12062	4327	13805	8080	15921	17534	13278	17960	18271	11419	15445	27509	9224	16442	23967	17023	19227	14199	26941	18679	19745	12857	8083	10810	14816	11236.3
479	472741	98	479	86:144.0 87:849.0 88:1160.0 95:25.0 96:99.0 97:138.0 98:29641.0 99:1081.0 100:626.0 101:3447.0 102:3036.0 103:8156.0 104:819.0 105:528.0 109:20.0 114:95.0 115:627.0 116:4225.0 117:7339.0 118:911.0 124:47.0 125:79.0 126:237.0 128:648.0 129:75.0 130:589.0 131:524.0 132:108.0 133:591.0 138:18.0 139:28.0 142:61.0 143:456.0 144:241.0 145:308.0 146:59.0 156:264.0 158:43.0 161:856.0 162:127.0 170:435.0 …				39723	27181	19600	21332	34767	14675	17256	26369	28977	27261	20889	30799	12151	25433	43575	23387	23885	33602	15237	17019	14599	20427	14659	38920	34852	28212	20426	27830
462	341008	259	462	85:367.0 86:221.0 87:648.0 88:316.0 91:91.0 93:212.0 96:45.0 97:58.0 100:2171.0 101:616.0 102:524.0 103:211.0 104:216.0 111:117.0 113:83.0 115:374.0 117:2314.0 119:250.0 120:599.0 121:1913.0 122:125.0 123:73.0 124:29.0 127:788.0 131:2048.0 133:1103.0 137:183.0 138:30.0 139:27.0 144:3295.0 145:263.0 146:160.0 147:20266.0 148:3207.0 149:1369.0 150:146.0 151:2028.0 152:196.0 153:87.0 158:36.0 163:59…				4453	6247	5282	5193	4146	4850	4417	3593	6094	5885	8229	4914	4185	5844	3740	2862	5667	5929	4124	4321	3185	4763	3818	5172	5152	5596	4818	5188.67
458	738853	113	458	85:649.0 86:521.0 87:68.0 88:122.0 89:196.0 93:107.0 94:186.0 95:668.0 96:502.0 98:503.0 99:1371.0 100:1073.0 101:366.0 102:140.0 104:68.0 106:148.0 108:92.0 109:99.0 111:171.0 112:228.0 113:8431.0 114:705.0 115:520.0 116:81.0 117:264.0 118:73.0 120:57.0 123:275.0 124:618.0 125:330.0 126:98.0 127:338.0 128:147.0 131:448.0 133:214.0 138:97.0 139:111.0 140:148.0 142:297.0 147:3420.0 148:542.0 150:5…				162031	159721	76121	72698	109326	93720	103787	94595	122415	148129	146322	136782	61434	54204	191392	75993	114041	112377	62121	98695	111215	87656	93687	168538	125018	123815	119174	122669
448	311994	231	448	85:509.0 86:1330.0 87:691.0 88:243.0 90:393.0 91:505.0 93:33.0 94:133.0 97:140.0 99:597.0 100:8516.0 101:883.0 102:592.0 103:490.0 104:614.0 105:63.0 106:107.0 108:43.0 109:65.0 111:52.0 113:161.0 114:82.0 115:736.0 116:4174.0 117:438.0 118:397.0 119:109.0 120:2985.0 121:393.0 122:231.0 123:75.0 124:82.0 126:44.0 127:250.0 129:128.0 130:107.0 131:511.0 132:501.0 133:718.0 136:21.0 137:64.0 138:77…				1843	1861	1675	3290	2518	1541	1750	1092	1792	2943	3346	1761	1275	2318	2036	1269	3301	2461	2573	1893	1780	2210	1842	1567	2377	2342	2191	2303.33
307	637461	174	307	85:52.0 86:1766.0 87:97.0 88:206.0 94:40.0 98:68.0 100:844.0 101:41.0 102:338.0 103:144.0 114:32.0 116:93.0 117:70.0 129:26.0 130:458.0 131:200.0 132:25.0 141:21.0 142:13.0 143:27.0 144:55.0 146:218.0 149:72.0 156:1031.0 157:77.0 160:54.0 164:17.0 168:223.0 170:30.0 172:89.0 173:56.0 174:5443.0 175:795.0 176:285.0 177:28.0 184:40.0 186:47.0 198:14.0 200:927.0 201:6.0 207:28.0 216:29.0 217:16.0 23…				94693	143111	55028	64421	27631	51156	67484	77339	31696	55899	37346	20871	55021	50869	16657	109387	92211	73307	117059	48438	67941	35140	59457	15403	65745	63881	60508	63378
168	878989	122	168	85:766.0 91:896.0 92:145.0 93:1368.0 94:1730.0 95:1772.0 96:3618.0 97:6361.0 98:1759.0 99:131.0 103:55.0 104:23.0 105:404.0 106:247.0 107:712.0 108:1348.0 109:747.0 110:2205.0 111:2234.0 112:1302.0 114:49.0 119:229.0 120:222.0 121:306.0 122:5497.0 123:1445.0 124:1560.0 125:862.0 126:347.0 128:42.0 129:33.0 130:36.0 132:25.0 133:231.0 134:281.0 135:236.0 136:4013.0 137:1139.0 138:966.0 139:309.0 1…				9133	10157	3633	1389	2599	1044	727	1187	1702	740	993	911	796	602	1850	2094	1592	1430	3023	1247	893	1051	2374	818	1758	1604	1622	1661.33
160	687930	116	160	85:38.0 86:164.0 88:157.0 89:198.0 90:122.0 91:92.0 93:44.0 97:83.0 98:199.0 100:310.0 101:355.0 102:165.0 107:297.0 115:1232.0 116:5718.0 117:1594.0 118:416.0 119:13.0 120:54.0 123:15.0 124:916.0 126:293.0 127:150.0 128:1674.0 129:2563.0 130:423.0 131:8996.0 132:1570.0 133:709.0 134:201.0 135:132.0 140:82.0 141:54.0 142:228.0 143:263.0 144:1239.0 145:729.0 146:104.0 147:1666.0 149:294.0 150:115.…				11395	12695	13711	18272	16490	9549	8101	15289	11825	13745	15953	10715	12030	10404	9929	8979	18401	12198	10151	10061	10361	10164	11836	13142	11582	11340	10388	11103.3
137	246162	204	137	85:280.0 86:863.0 87:415.0 88:205.0 90:120.0 100:239.0 101:103.0 102:415.0 103:1190.0 105:99.0 106:155.0 107:58.0 111:67.0 115:161.0 117:977.0 118:268.0 131:1230.0 132:256.0 133:749.0 136:65.0 143:24.0 147:26816.0 148:4288.0 149:1504.0 150:101.0 155:33.0 160:86.0 175:26.0 180:26.0 184:362.0 188:78.0 190:187.0 191:61.0 194:26.0 195:32.0 200:35.0 202:28.0 204:4031.0 205:466.0 206:177.0 219:180.0 22…				48448	63979	68167	64952	59782	64171	46562	79401	59031	79439	83683	65118	54308	68362	73797	50651	73180	80208	53744	70673	59883	57340	63823	67843	80028	70907	68027	72987.3
134	974612	144	134	85:237.0 86:225.0 87:113.0 88:41.0 89:284.0 90:393.0 91:763.0 93:164.0 94:84.0 95:422.0 96:237.0 97:485.0 98:119.0 99:130.0 100:663.0 101:162.0 102:103.0 109:156.0 110:90.0 113:9.0 114:89.0 115:1137.0 116:5754.0 117:448.0 118:166.0 119:94.0 123:111.0 124:65.0 125:23.0 126:73.0 127:120.0 128:4434.0 129:482.0 130:423.0 131:12233.0 132:1190.0 133:272.0 134:106.0 136:146.0 137:50.0 138:74.0 139:25.0 …				88171	59438	23555	6220	15903	6438	966	5721	15136	3359	6502	4651	5851	3140	19895	10237	7721	8862	14100	3445	2159	3044	15776	5066	17180	9298	9623	12033.7
91	221732	100	91	86:379.0 87:581.0 89:1002.0 90:211.0 99:101.0 100:5992.0 101:1275.0 103:802.0 104:929.0 105:199.0 106:77.0 116:205.0 119:491.0 120:111.0 132:300.0 146:35.0 147:10413.0 148:1705.0 149:820.0 150:49.0 166:86.0 171:61.0 182:15.0 190:2322.0 240:45.0 259:417.0 260:71.0 261:56.0 385:22.0 436:12.0				24992	40048	44386	31593	35235	33821	22185	74473	27167	54039	42675	36094	29706	34706	48260	28679	47446	44750	36685	30242	36432	39788	27002	26564	50821	44427	42467	45905
68	195282	89	68	85:44.0 86:96.0 88:326.0 89:8563.0 90:646.0 91:381.0 95:22.0 98:171.0 101:31.0 102:62.0 103:193.0 104:6214.0 105:415.0 106:219.0 107:47.0 112:52.0 116:65.0 117:371.0 118:110.0 119:2268.0 120:228.0 121:23.0 124:16.0 133:71.0 143:20.0 148:1744.0 149:203.0 157:29.0 161:23.0 174:15.0 186:48.0 187:32.0 189:32.0 192:24.0 202:31.0 206:24.0 210:20.0 215:16.0 227:32.0 237:40.0 246:36.0 247:57.0 249:12.0 2…				39358	55996	49159	55977	34168	45147	59401	110724	33435	57395	67116	39694	42413	41798	58996	44953	75609	52509	55842	36653	40797	62119	46984	52934	119132	80503	74482	91372.3

## Sheet: sample analysis
Analysis
MiniX:	516911
Client Name:	Zach Graham
Matrix:	Mouse skeletal muscle
Sample Number:	24
Method:	Primary Metabolomics
Exraction Notes:
Parameters:
Instrument:	GCTOF - D
Resuspension Volume:	50 uL
Injection Volume:	0.5 uL
Start Date:	2020-05-20
Comments:
Data Processing:
Data Technician:	LMV
Comments:	Samples normalized to average mtic of the samples. Standard reference was run but not detected on Primary Metabolomics platform.
