# Supplementary material for: SS‐31 does not prevent or reduce muscle atrophy 7 days after a 65 kdyne contusion spinal cord injury in young male mice
Source: Physiol Rep. 2022 May 25;10(10):e15266. doi: 10.14814/phy2.15266 (PMC9131615; doi:10.14814/phy2.15266)
Supplement: Supplementary file 8 — Table S6 [file PHY2-10-e15266-s005.xlsx]

## Sheet: Peak detection
Injection	Peak Area
1 µg/mL SS-31	355200	standard
Pre-run-blank-1	7154	carry-over
Pre-run-blank-2	1842	carry-over
Pre-run-blank-3	850	carry-over
Pre-run-blank-4	586
Pre-run-blank-5	454
SCI_SS31_1_017	463	0.550562	ttest samples / post-run blanks
SCI_SS31_2_018	274
SCI_SS31_3_019	315
SCI_SS31_4_020	269
SCI_SS31_5_021	189
SCI_SS31_6_022	303
SCI_SS31_7_023	177
SCI_SS31_8_024	125
Post-run-blank-1	508
Post-run-blank-2	141
Post-run-blank-3	146
Post-run-blank-4	150
Post-run-blank-5	152

## Sheet: loading sheet_comments
Conc. (ng/mL)	Peak Height
0	0
100	100000
Conc (ng/mL)	Unknown
39	39000
Total volume:	1.065
Total ng	41.535
Total mg	4.1535e-05
Mass %	0.00041535
